# Supplementary material for: TRPC5 controls the adrenaline-mediated counter regulation of hypoglycemia
Source: EMBO J. 2024 Oct 7;43(23):5813–36. doi: 10.1038/s44318-024-00231-0 (PMC11612138; doi:10.1038/s44318-024-00231-0)
Supplement: Supplementary file 3 — Appendix Figure Source Data [file 44318_2024_231_MOESM3_ESM.zip]

Archive with 26 entries (25 files):
- Appendix/
- __MACOSX/._Appendix
- Appendix/S8B.xlsx
- __MACOSX/Appendix/._S8B.xlsx
- Appendix/S3F.xlsx
- __MACOSX/Appendix/._S3F.xlsx
- Appendix/S8C.xlsx
- __MACOSX/Appendix/._S8C.xlsx
- Appendix/S1A.xlsx
- __MACOSX/Appendix/._S1A.xlsx
- Appendix/S1B.xlsx
- __MACOSX/Appendix/._S1B.xlsx
- Appendix/S1C.xlsx
- __MACOSX/Appendix/._S1C.xlsx
- Appendix/S3C.xlsx
- __MACOSX/Appendix/._S3C.xlsx
- Appendix/S1d.xlsx
- __MACOSX/Appendix/._S1d.xlsx
- Appendix/S2B.xlsx
- __MACOSX/Appendix/._S2B.xlsx
- Appendix/S3E.xlsx
- __MACOSX/Appendix/._S3E.xlsx
- Appendix/S1E.xlsx
- __MACOSX/Appendix/._S1E.xlsx
- Appendix/S8A.xlsx
- __MACOSX/Appendix/._S8A.xlsx
