# Supplementary material for: TRPC5 controls the adrenaline-mediated counter regulation of hypoglycemia
Source: EMBO J. 2024 Oct 7;43(23):5813–36. doi: 10.1038/s44318-024-00231-0 (PMC11612138; doi:10.1038/s44318-024-00231-0)
Supplement: Supplementary file 3 — Appendix Figure Source Data [file 44318_2024_231_MOESM3_ESM.zip › Appendix/S8B.xlsx]

## Sheet: Readme
The data in the tab labeled S8A can be interpreted as follows:
1) All numerical values are in pmol/µL (pmol of the TCA product per µL plasma)
2) Row 1 of the sheet contains the genotype of the mice which the data was collected.
3) Row 2 contains the TCA product that was measured
4) Row 3 of the sheet contains the identifier for the experimental treatment group for the data in that colum (Saline (=control) or Insulin).
4) Rows 4 and below contain the actual data.

## Sheet: S8B
Trpc5fx/0;DBH-Cre-	Trpc5fx/0;DBH-Cre-	Trpc5fx/0;DBH-Cre+	Trpc5fx/0;DBH-Cre+	Trpc5fx/0;DBH-Cre-	Trpc5fx/0;DBH-Cre-	Trpc5fx/0;DBH-Cre+	Trpc5fx/0;DBH-Cre+	Trpc5fx/0;DBH-Cre-	Trpc5fx/0;DBH-Cre-	Trpc5fx/0;DBH-Cre+	Trpc5fx/0;DBH-Cre+	Trpc5fx/0;DBH-Cre-	Trpc5fx/0;DBH-Cre-	Trpc5fx/0;DBH-Cre+	Trpc5fx/0;DBH-Cre+	Trpc5fx/0;DBH-Cre-	Trpc5fx/0;DBH-Cre-	Trpc5fx/0;DBH-Cre+	Trpc5fx/0;DBH-Cre+	Trpc5fx/0;DBH-Cre-	Trpc5fx/0;DBH-Cre-	Trpc5fx/0;DBH-Cre+	Trpc5fx/0;DBH-Cre+	Trpc5fx/0;DBH-Cre-	Trpc5fx/0;DBH-Cre-	Trpc5fx/0;DBH-Cre+	Trpc5fx/0;DBH-Cre+
Citrate	Citrate	Citrate	Citrate	Fumarate	Fumarate	Fumarate	Fumarate	Malate	Malate	Malate	Malate	Succinate	Succinate	Succinate	Succinate	Lactate	Lactate	Lactate	Lactate	Pyruvate	Pyruvate	Pyruvate	Pyruvate	Ketoglutarate	Ketoglutarate	Ketoglutarate	Ketoglutarate
Saline	Insulin	Saline	Insulin	Saline	Insulin	Saline	Insulin	Saline	Insulin	Saline	Insulin	Saline	Insulin	Saline	Insulin	Saline	Insulin	Saline	Insulin	Saline	Insulin	Saline	Insulin	Saline	Insulin	Saline	Insulin
1.3941	9.66777	10.4558	3.03529	1.93174	2.77655	3.95437	1.42151	17.9867	22.7771	26.0372	13.3442	3.89524	11.2589	12.1193	8.51461	1605.09	1862.53	1531.59	1284.68	118.182	125.022	131.384	80.9397	22.3185	19.0077	30.0898	8.8848
4.55902	11.7721	1.34792	2.75131	2.80489	4.22274	2.08906	1.41283	21.6884	31.3196	18.6359	13.5875	7.93434	12.2478	3.708	7.76479	1863.9	1987.97	1467.8	1531.75	139.42	137.868	115.098	92.5146	23.5834	23.2391	25.6064	9.12475
10.2616	13.0757	7.69279	6.23916	3.26876	5.05306	5.03007	1.97539	25.2172	34.508	31.3638	16.311	14.4203	15.384	11.6802	11.9603	2218.77	1848.6	1755.81	1672.92	165.766	128.588	158.333	104.624	31.0473	32.0922	35.3399	15.5313
2.46712	3.91728	6.15	5.7464	2.65943	3.32276	4	2.28686	19.9957	26.4705	31.58	17.5318	6.21374	8.95983	10.58	12.9156	1613.72	1702.88	1873.02	1708.67	134.577	102.556	153.68	90.936	27.0046	16.6895	33.98	11.2036
4.15881	3.19731	5.60312	4.36432	3.33916	2.86418	3.27069	1.67312	24.8988	21.3723	26.3101	13.0688	6.71928	10.4202	9.59955	9.66171	1601.9	1404.51	1824.38	1348.97	122.839	78.3021	137.894	93.9226	26.8337	18.5225	28.5233	9.30643
8.23284	5.52855	2.20339	7.4392	4.1219	3.05427	2.0198	1.56493	28.6327	25.0929	18.3852	11.6834	12.4287	10.2189	4.31938	12.2261	1882.75	1686.33	1501.49	1394.5	160.884	116.04	122.948	112.165	31.2111	18.045	23.1118	10.7655
8.28103	3.83057	9.44162	7.3826	4.03921	2.64174	3.86118	2.63951	31.4569	19.3467	29.9223	21.8253	9.12359	10.3691	13.0657	15.2248	1750.31	1573.89	1863.25	1828.17	148.123	104.932	163.478	115.886	42.3626	13.5961	33.5295	20.0485
	5.08682		4.80486		1.79035		1.89772		15.9453		16.0944		7.95279		11.0807		1673.42		1581.29		113.793		112.363		11.1779		12.8011
	4.16895		3.49798		3.68136		2.14185		25.8935		16.6314		8.64239		7.57831		1469.49		1373.58		118.054		86.1927		21.4715		20.2305
	3.40685		2.14612		2.86174		1.91638		21.0925		15.5583		7.0887		6.06937		1587.05		1484.34		116.743		87.4773		21.8086		14.3008
	2.55322		3.91796		4.47632		3.85336		35.2137		29.2194		5.91179		8.08817		1348.78		1575.73		79.906		106.425		19.717		23.6776
	2.55884		3.6747		2.34016		2.40515		18.6181		17.7016		7.44449		8.84031		1310.94		1343.72		94.2235		87.682		14.613		15.87
	1.83754		3.16407		2.56486		1.55247		21.1935		13.4817		5.84052		5.81925		1380.64		1258.75		96.548		91.8734		17.0173		11.1459
