# Supplementary material for: TRPC5 controls the adrenaline-mediated counter regulation of hypoglycemia
Source: EMBO J. 2024 Oct 7;43(23):5813–36. doi: 10.1038/s44318-024-00231-0 (PMC11612138; doi:10.1038/s44318-024-00231-0)
Supplement: Supplementary file 3 — Appendix Figure Source Data [file 44318_2024_231_MOESM3_ESM.zip › Appendix/S3F.xlsx]

## Sheet: Readme
The data in the tab labeled S3F can be interpreted as follows:
1) All numerical values are in mg/dL (mg glucose per dL blood)
2) Row 1 of the sheet contains the genotype of the mice from which the data was collected.
3) Row 2 of the sheet contains the identifier for the experimental treatment group for the data in that colum (glucagon or saline(=control) injection).
4) Row 3 of the sheet contains the time point after injection at which the data in that column was collected.
5) Rows 4 and below contain the actual data.

## Sheet: S3F
WT	WT	WT	WT	WT	WT	WT	WT	WT	WT	WT	WT	Trpc5-/0	Trpc5-/0	Trpc5-/0	Trpc5-/0	Trpc5-/0	Trpc5-/0	Trpc5-/0	Trpc5-/0	Trpc5-/0	Trpc5-/0	Trpc5-/0	Trpc5-/0
Glucagon	Glucagon	Glucagon	Glucagon	Glucagon	Glucagon	Saline	Saline	Saline	Saline	Saline	Saline	Glucagon	Glucagon	Glucagon	Glucagon	Glucagon	Glucagon	Saline	Saline	Saline	Saline	Saline	Saline
0 min	15 min	30 min	45 min	60 min	90 min	0 min	15 min	30 min	45 min	60 min	90 min	0 min	15 min	30 min	45 min	60 min	90 min	0 min	15 min	30 min	45 min	60 min	90 min
152	216	192	221	194	193	151	179	200	176	189	186	154	236	218	202	190	218	183	189	180	183	183	209
170	203	183	175	157	166	188	224	200	192	186	168	166	215	236	199	199	166	161	176	183	178	185	137
139	248	198	176	186	172	161	190	207	165	178	161	176	206	167	159	156	137	136	161	162	128	152	116
169	227	211	196	200	165	164	185	187	179	188	161	134	200	178	133	164	125	183	177	180	197	193	158
152	216	205	186	197	149	194	209	187	178	176	150	178	226	198	191	177	172	151	205	200	158	165	142
194	233	183	198	196	152							141	224	203	189	182	150
180	226	199	163	144	143							168	209	221	154	147	152
168	223	212	158	180	156							189	200	207	239	184	154
162	217	205	186	186	197							169	237	184	179	183	145
