# Supplementary material for: TRPC5 controls the adrenaline-mediated counter regulation of hypoglycemia
Source: EMBO J. 2024 Oct 7;43(23):5813–36. doi: 10.1038/s44318-024-00231-0 (PMC11612138; doi:10.1038/s44318-024-00231-0)
Supplement: Supplementary file 3 — Appendix Figure Source Data [file 44318_2024_231_MOESM3_ESM.zip › Appendix/S8C.xlsx]

## Sheet: Readme
The data in the tab labeled S8C can be interpreted as follows:
1) All numerical values are in pmol/µL (pmol of the fatty acid per µL plasma)
2) Row 1 of the sheet contains the genotype of the mice which the data was collected.
3) Row 2 contains the fatty acid that was measured
4) Row 3 of the sheet contains the identifier for the experimental treatment group for the data in that colum (Saline (=control) or Insulin).
4) Rows 4 and below contain the actual data.

## Sheet: S8C
Trpc5fx/0;DBH-Cre-	Trpc5fx/0;DBH-Cre-	Trpc5fx/0;DBH-Cre+	Trpc5fx/0;DBH-Cre+	Trpc5fx/0;DBH-Cre-	Trpc5fx/0;DBH-Cre-	Trpc5fx/0;DBH-Cre+	Trpc5fx/0;DBH-Cre+	Trpc5fx/0;DBH-Cre-	Trpc5fx/0;DBH-Cre-	Trpc5fx/0;DBH-Cre+	Trpc5fx/0;DBH-Cre+	Trpc5fx/0;DBH-Cre-	Trpc5fx/0;DBH-Cre-	Trpc5fx/0;DBH-Cre+	Trpc5fx/0;DBH-Cre+	Trpc5fx/0;DBH-Cre-	Trpc5fx/0;DBH-Cre-	Trpc5fx/0;DBH-Cre+	Trpc5fx/0;DBH-Cre+
Palmoeic acid	Palmoeic acid	Palmoeic acid	Palmoeic acid	Myristic acid	Myristic acid	Myristic acid	Myristic acid	Palmitic acid	Palmitic acid	Palmitic acid	Palmitic acid	Linoleic acid	Linoleic acid	Linoleic acid	Linoleic acid	Oleic acid	Oleic acid	Oleic acid	Oleic acid
Saline	Insulin	Saline	Insulin	Saline	Insulin	Saline	Insulin	Saline	Insulin	Saline	Insulin	Saline	Insulin	Saline	Insulin	Saline	Insulin	Saline	Insulin
2.61226e+07	8.81021e+06	3.29871e+07	9.68937e+06	5.03738e+06	5.08717e+06	6.31395e+06	4.35477e+06	4.23962e+08	4.15788e+08	4.85785e+08	3.52043e+08	1.94498e+08	1.60805e+08	2.28408e+08	1.16851e+08	1.09186e+08	1.6664e+07	1.32324e+08	1.5146e+07
3.11106e+07	9.86897e+06	3.36176e+07	9.30928e+06	5.938e+06	4.83193e+06	7.15893e+06	4.41876e+06	4.91038e+08	4.0205e+08	4.42959e+08	3.74157e+08	2.5375e+08	1.63239e+08	1.93725e+08	1.33414e+08	1.36661e+08	1.57035e+07	1.26887e+08	1.86616e+07
4.0672e+07	9.86845e+06	2.10084e+07	2.96092e+07	6.62216e+06	4.80264e+06	4.6969e+06	8.36014e+06	5.2985e+08	3.67108e+08	3.00376e+08	5.71866e+08	2.12853e+08	1.09301e+08	1.2501e+08	2.45623e+08	1.53249e+08	1.50104e+07	8.46872e+07	9.36781e+07
1.98749e+07	1.16513e+07	4.23633e+07	1.7602e+07	4.63863e+06	5.95729e+06	7.19596e+06	6.81418e+06	2.96081e+08	4.01448e+08	5.66961e+08	5.17138e+08	1.39698e+08	1.2944e+08	2.4181e+08	1.85437e+08	7.62088e+07	1.70337e+07	1.63384e+08	6.6659e+07
3.5531e+07	3.00117e+06	2.22378e+07	6.27138e+06	6.26735e+06	2.97611e+06	9.8815e+06	3.00316e+06	5.19731e+08	1.59517e+08	4.40806e+08	3.66428e+08	2.32155e+08		1.25841e+08	1.22909e+08	1.55802e+08		1.00358e+08	8.28018e+06
3.48286e+07	9.85571e+06	3.16858e+07	1.76061e+07	7.39693e+06	4.16177e+06	4.69984e+06	5.3715e+06	5.43528e+08	3.22384e+08	4.40733e+08	3.84631e+08	2.37411e+08	1.26292e+08	1.92856e+08	9.63214e+07	1.54176e+08	1.65832e+07	1.30273e+08	3.666e+07
1.4698e+07	7.27913e+06	5.33393e+07	1.01688e+07	6.1745e+06	4.748e+06	8.07003e+06	4.29615e+06	2.19768e+08	3.94271e+08	6.03245e+08	4.1236e+08		1.62171e+08	2.33026e+08	1.17112e+08	6.4228e+07	2.09394e+07	1.94348e+08	1.93324e+07
	1.37759e+07		8.17219e+06		5.37748e+06		3.41473e+06		4.34721e+08		2.85552e+08		1.33875e+08		7.59622e+07		3.89322e+07		2.21108e+06
	2.27969e+07		3.15083e+07		6.92974e+06		4.59855e+06		3.77237e+08		4.70886e+08		1.40811e+08		2.09339e+08		1.09524e+08		1.23597e+08
	1.81107e+07		3.2081e+07		2.40985e+06		4.91627e+06		2.62053e+08		4.90439e+08		1.23034e+08		2.19236e+08		7.72028e+07		1.22488e+08
	9.07519e+06		3.49895e+07		2.56313e+06		4.08903e+06		2.16247e+08		5.12428e+08		1.04941e+08		2.16837e+08		5.41077e+07		1.47464e+08
	1.54195e+07		2.36629e+07		2.5907e+06		4.33905e+06		2.76934e+08		4.17891e+08		1.40071e+08		1.67534e+08		7.25553e+07		1.1164e+08
	2.03163e+07		2.08279e+07		3.57762e+06		3.91383e+06		3.98825e+08		3.75864e+08		2.05346e+08		1.70687e+08		1.01827e+08		9.85917e+07
