# Supplementary material for: TRPC5 controls the adrenaline-mediated counter regulation of hypoglycemia
Source: EMBO J. 2024 Oct 7;43(23):5813–36. doi: 10.1038/s44318-024-00231-0 (PMC11612138; doi:10.1038/s44318-024-00231-0)
Supplement: Supplementary file 3 — Appendix Figure Source Data [file 44318_2024_231_MOESM3_ESM.zip › Appendix/S1A.xlsx]

## Sheet: Readme
The data in the tab labeled S1A can be interpreted as follows:
1) All numerical values are in mg/dL (mg glucose per dL of blood).
2) Row 1 of the sheet contains the genotype of the mice from which the data was collected.
3) Row 2 of the sheet contains the identifier for the experimental treatment group for the data in that colum (insulin or saline(=control) injection).
4) Row 3 of the sheet contains the time point after injection at which the data in that column was collected.
5) Rows 4 and below contain the actual data.
Data in the same row, are measured from the same mouse, in the same experiment at the different time point indicated in row 3, provided row 1 and 2 indicate the same genotype and experimental group.

## Sheet: S1A
WT	WT	WT	WT	WT	WT	WT	WT	WT	WT	Trpc145-/-	Trpc145-/-	Trpc145-/-	Trpc145-/-	Trpc145-/-	Trpc145-/-	Trpc145-/-	Trpc145-/-	Trpc145-/-	Trpc145-/-
Insulin	Insulin	Insulin	Insulin	Insulin	Saline	Saline	Saline	Saline	Saline	Insulin	Insulin	Insulin	Insulin	Insulin	Saline	Saline	Saline	Saline	Saline
0 min	15 min	30 min	45 min	60 min	0 min	15 min	30 min	45 min	60 min	0 min	15 min	30 min	45 min	60 min	0 min	15 min	30 min	45 min	60 min
137	72	82	52	51	159	164	148	157	132	168	134	59	46	38	158	196	215	221	223
148	110	58	47	38	154	176	163	200	215	176	59	46	36	24	164	182	159	212	177
169	89	56	48	60	158	157	155	178	180	157	75	52	33	19	149	179	220	151	200
169	86	77	72	44	142	173	177	199	201	196	59	51	47	32	185	196	175	230	215
136	102	81	52	44						165	114	71	43	38	195	200	225	253	233
										130	69	59	35	26
