# Supplementary material for: TRPC5 controls the adrenaline-mediated counter regulation of hypoglycemia
Source: EMBO J. 2024 Oct 7;43(23):5813–36. doi: 10.1038/s44318-024-00231-0 (PMC11612138; doi:10.1038/s44318-024-00231-0)
Supplement: Supplementary file 3 — Appendix Figure Source Data [file 44318_2024_231_MOESM3_ESM.zip › Appendix/S1B.xlsx]

## Sheet: Readme
The data in the tab labeled S1B can be interpreted as follows:
1) All numerical values are in pmol/L (pmol adrenalin per L of plasma).
2) Row 1 of the sheet contains the genotype of the mice from which the data was collected.
3) Row 2 of the sheet contains the identifier for the experimental treatment group for the data in that colum (insulin injection or saline injection).
5) Rows 3 and below contain the actual data.

## Sheet: S1B
WT	WT	Trpc145-/-	Trpc145-/-
Insulin	Saline	Insulin	Saline
66216	22984	32191	25347
82274	21839	34151	11378
60737	25123	22940	14016
111708		56729	11527
69984		41464	23601
		34319
0.00403653
0.00211934
0.00779929
