# Supplementary material for: TRPC5 controls the adrenaline-mediated counter regulation of hypoglycemia
Source: EMBO J. 2024 Oct 7;43(23):5813–36. doi: 10.1038/s44318-024-00231-0 (PMC11612138; doi:10.1038/s44318-024-00231-0)
Supplement: Supplementary file 3 — Appendix Figure Source Data [file 44318_2024_231_MOESM3_ESM.zip › Appendix/S1C.xlsx]

## Sheet: Readme
The data in the tab labeled S1A can be interpreted as follows:
1) All numerical values are in mg/dL (mg glucose per dL of blood).
2) Row 1 of the sheet contains the genotype of the mice from which the data was collected.
3) Row 2 of the sheet contains the identifier for the experimental treatment group for the data in that colum (insulin or saline(=control) injection).
4) Row 3 of the sheet contains the time point after injection at which the data in that column was collected.
5) Rows 4 and below contain the actual data.
Data in the same row, are measured from the same mouse, in the same experiment at the different time point indicated in row 3, provided row 1 and 2 indicate the same genotype and experimental group.

## Sheet: S1A
Trpc5+/0	Trpc5+/0	Trpc5+/0	Trpc5+/0	Trpc5+/0	Trpc5+/0	Trpc5+/0	Trpc5+/0	Trpc5+/0	Trpc5+/0	Trpc5-/0	Trpc5-/0	Trpc5-/0	Trpc5-/0	Trpc5-/0	Trpc5-/0	Trpc5-/0	Trpc5-/0	Trpc5-/0	Trpc5-/0
Insulin	Insulin	Insulin	Insulin	Insulin	Saline	Saline	Saline	Saline	Saline	Insulin	Insulin	Insulin	Insulin	Insulin	Saline	Saline	Saline	Saline	Saline
0 min	15 min	30 min	45 min	60 min	0 min	15 min	30 min	45 min	60 min	0 min	15 min	30 min	45 min	60 min	0 min	15 min	30 min	45 min	60 min
153	71	66	62	48	172	204	200	224	218	180	52	52	35	28	159	236	263	201	188
145	93	78	55	34	118	138	191	166	155	129	56	54	43	43	118	169	165	180	172
170	104	71	44	32	130	187	180	228	162	121	49	39	28	22	147	185	190	205	238
128	70	82	59	54	174	237	265	230	245	128	34	49	41	29	141	154	148	196	174
132	69	75	64	51						178	84	52	42	29
161	71	77	57	73						124	41	30	28	34
										170	43	37	34	35
	0.0185143
