# Supplementary material for: TRPC5 controls the adrenaline-mediated counter regulation of hypoglycemia
Source: EMBO J. 2024 Oct 7;43(23):5813–36. doi: 10.1038/s44318-024-00231-0 (PMC11612138; doi:10.1038/s44318-024-00231-0)
Supplement: Supplementary file 3 — Appendix Figure Source Data [file 44318_2024_231_MOESM3_ESM.zip › Appendix/S3C.xlsx]

## Sheet: Readme
The data in the tab labeled S3C can be interpreted as follows:
1) All numerical values are in pg/mL (pg glucagon per mL plasma).
2) Row 1 of the sheet contains the genotype of the mice from which the data was collected.
3) Row 2 of the sheet contains the identifier for the experimental treatment group for the data in that colum (t0 (=control) or t1 (=hypoglycemic)).
5) Rows 3 and below contain the actual data.

## Sheet: S3C
Trpc5fx/0;DBH-Cre-	Trpc5fx/0;DBH-Cre-	Trpc5fx/0;DBH-Cre+	Trpc5fx/0;DBH-Cre+
t0	t1	t0	t1
42.7331		18.3099	70.5417
10.9346	16.1336		18.5517
10.2092	54.4611	10.6928	21.6953
7.67013	49.7457	15.2873	61.5945
3.6802	88.5568	9.60464	33.0605
	79.126	6.34015	21.0908
16.4963	39.5895	0.77844	8.75829
4.40564	27.6197	6.34015	9.84645
6.21925	9.60464		10.9346
3.6802	96.053	3.80111	40.9195
							#
