# Supplementary material for: TRPC5 controls the adrenaline-mediated counter regulation of hypoglycemia
Source: EMBO J. 2024 Oct 7;43(23):5813–36. doi: 10.1038/s44318-024-00231-0 (PMC11612138; doi:10.1038/s44318-024-00231-0)
Supplement: Supplementary file 3 — Appendix Figure Source Data [file 44318_2024_231_MOESM3_ESM.zip › Appendix/S1d.xlsx]

## Sheet: Readme
The data in the tab labeled S1A can be interpreted as follows:
1) All numerical values are in mg/dL (mg glucose per dL of blood).
2) Row 1 of the sheet contains the genotype of the mice from which the data was collected.
3) Row 2 of the sheet contains the identifier for the experimental treatment group for the data in that colum (insulin injection).
4) Row 3 of the sheet contains the time point after injection at which the data in that column was collected.
5) Rows 4 and below contain the actual data.
Data in the same row, are measured from the same mouse, in the same experiment at the different time point indicated in row 3, provided row 1 and 2 indicate the same genotype and experimental group.

## Sheet: S1A
Trpc5+/0_LB	Trpc5+/0_LB	Trpc5+/0_LB	Trpc5+/0_LB	Trpc5+/0_LB	Trpc5-/0_LB	Trpc5-/0_LB	Trpc5-/0_LB	Trpc5-/0_LB	Trpc5-/0_LB
Insulin	Insulin	Insulin	Insulin	Insulin	Insulin	Insulin	Insulin	Insulin	Insulin
0 min	15 min	30 min	45 min	60 min	0 min	15 min	30 min	45 min	60 min
159	84	65	47	46	146	89	41	38	39
182	98	90	57	52	139	73	34	29	23
123	100	60	54	40	126	32	44	40	33
109	92	76	70	58	182	75	36	33	38
					163	58	45	29	41
					148	38	37	33	32
					147	74	40	34	28
0.659708	0.021349	0.000138567	0.000291814	0.0057901
