# Supplementary material for: TRPC5 controls the adrenaline-mediated counter regulation of hypoglycemia
Source: EMBO J. 2024 Oct 7;43(23):5813–36. doi: 10.1038/s44318-024-00231-0 (PMC11612138; doi:10.1038/s44318-024-00231-0)
Supplement: Supplementary file 3 — Appendix Figure Source Data [file 44318_2024_231_MOESM3_ESM.zip › Appendix/S2B.xlsx]

## Sheet: Readme
The data in the tab labeled S2B can be interpreted as follows:
1) All numerical values are in nmol/L (nmol adrenaline per liter plasma).
2) Row 1 of the sheet contains the genotype of the mice from which the data was collected.
3) Row 2 of the sheet contains the identifier for the experimental treatment group for the data in that colum (Histamine injection or saline injection).
5) Rows 3 and below contain the actual data.

## Sheet: S2B
Trpc5fx/0;DBH-Cre-	Trpc5fx/0;DBH-Cre-	Trpc5fx/0;DBH-Cre+	Trpc5fx/0;DBH-Cre+
Histamine	Saline	Histamine	Saline
64785	11719	32464	17765
65063	9102	40330	24274
56458	11926	21574	14748
64106	6504	43690	8476
55713	16411	37374	8256
20545		7767
76416		47271
46858		47642
27391		20281
75664		29844
42473		43328
41165
