# Supplementary material for: TRPC5 controls the adrenaline-mediated counter regulation of hypoglycemia
Source: EMBO J. 2024 Oct 7;43(23):5813–36. doi: 10.1038/s44318-024-00231-0 (PMC11612138; doi:10.1038/s44318-024-00231-0)
Supplement: Supplementary file 3 — Appendix Figure Source Data [file 44318_2024_231_MOESM3_ESM.zip › Appendix/S3E.xlsx]

## Sheet: Readme
The data in the tab labeled S3E can be interpreted as follows:
1) All numerical values are in mg/dL (mg glucose per dL blood)
2) Row 1 of the sheet contains the genotype of the mice from which the data was collected.
3) Row 2 of the sheet contains the identifier for the experimental treatment group for the data in that colum (cortisol or saline(=control) injection).
4) Row 3 of the sheet contains the time point after injection at which the data in that column was collected.
5) Rows 4 and below contain the actual data.

## Sheet: S3E
WT	WT	WT	WT	WT	WT	WT	WT	WT	WT	WT	WT	WT	WT	Trpc1456-/-	Trpc1456-/-	Trpc1456-/-	Trpc1456-/-	Trpc1456-/-	Trpc1456-/-	Trpc1456-/-	Trpc1456-/-	Trpc1456-/-	Trpc1456-/-	Trpc1456-/-	Trpc1456-/-	Trpc1456-/-	Trpc1456-/-
Cortisol	Cortisol	Cortisol	Cortisol	Cortisol	Cortisol	Cortisol	Saline	Saline	Saline	Saline	Saline	Saline	Saline	Cortisol	Cortisol	Cortisol	Cortisol	Cortisol	Cortisol	Cortisol	Saline	Saline	Saline	Saline	Saline	Saline	Saline
0 min	15 min	30 min	45 min	60 min	90 min	120 min	0 min	15 min	30 min	45 min	60 min	90 min	120 min	0 min	15 min	30 min	45 min	60 min	90 min	120 min	0 min	15 min	30 min	45 min	60 min	90 min	120 min
175	206	190	190	236	188	173	127	131	126	143	137	137	130	168	222	231	212	194	168	194	146	172	162	166	170	125	136
143	146	181	183	198	197	173	153	166	154	165	161	174	136	188	248	257	227	228	176	149	189	197	199	210	220	229	186
158	187	192	211	216	200	165	147	194	182	160	180	164	156	152	207	187	161	213	178	180	152	235	231	176	216	180	203
151	206	173	187	237	195	167	167	183	178	157	159	180	155	194	241	226	194	180	182	176	174	218	174	186	195	169	168
122	166	135	158	163	153	133								157	196	228	196	188	170	155	148	232	195	177	211	205	167
