# Supplementary material for: TRPC5 controls the adrenaline-mediated counter regulation of hypoglycemia
Source: EMBO J. 2024 Oct 7;43(23):5813–36. doi: 10.1038/s44318-024-00231-0 (PMC11612138; doi:10.1038/s44318-024-00231-0)
Supplement: Supplementary file 3 — Appendix Figure Source Data [file 44318_2024_231_MOESM3_ESM.zip › Appendix/S1E.xlsx]

## Sheet: Readme
The data in the tab labeled S1D can be interpreted as follows:
1) All numerical values are in pmol/L (pmol adrenalin per L of plasma).
2) Row 1 of the sheet contains the genotype of the mice from which the data was collected.
3) Row 2 of the sheet contains the identifier for the experimental treatment group for the data in that colum (insulin injection or saline injection).
4) Row 3 of the sheet contains the time point after injection at which the data in that column was collected.
5) Rows 4 and below contain the actual data.

## Sheet: S1D
Trpc5+/0_LB	Trpc5+/0_LB	Trpc5+/0_LB	Trpc5-/0_LB	Trpc5-/0_LB	Trpc5-/0_LB
Insulin	Saline	Insulin	Insulin	Saline	Insulin
15 min	30 min	30 min	15 min	30 min	30 min
26057	28224	53445	14131	7877	7108
37033	24002	48321	21245	12333	17988
65281	19091	35295	27883	11442	16221
63312	12083	58729	20936	12213	30589
80501	45947	51959	11757	11129	38281
	31103	48323		16619	32053
	39219	83870		17994	34284
	17467	97522		25363	27834
		44358		21406	47426
		68472			49041
		72179			46207
