# Supplementary material for: TRPC5 controls the adrenaline-mediated counter regulation of hypoglycemia
Source: EMBO J. 2024 Oct 7;43(23):5813–36. doi: 10.1038/s44318-024-00231-0 (PMC11612138; doi:10.1038/s44318-024-00231-0)
Supplement: Supplementary file 3 — Appendix Figure Source Data [file 44318_2024_231_MOESM3_ESM.zip › Appendix/S8A.xlsx]

## Sheet: Readme
The data in the tab labeled S8A can be interpreted as follows:
1) All numerical values are in pmol/µL (pmol of the amino acid per µL plasma)
2) Row 1 of the sheet contains the genotype of the mice which the data was collected.
3) Row 2 contains the amino acid that was measured
4) Row 3 of the sheet contains the identifier for the experimental treatment group for the data in that colum (Saline (=control) or Insulin).
4) Rows 4 and below contain the actual data.

## Sheet: S8A
Trpc5fx/0;DBH-Cre-	Trpc5fx/0;DBH-Cre-	Trpc5fx/0;DBH-Cre+	Trpc5fx/0;DBH-Cre+	Trpc5fx/0;DBH-Cre-	Trpc5fx/0;DBH-Cre-	Trpc5fx/0;DBH-Cre+	Trpc5fx/0;DBH-Cre+	Trpc5fx/0;DBH-Cre-	Trpc5fx/0;DBH-Cre-	Trpc5fx/0;DBH-Cre+	Trpc5fx/0;DBH-Cre+	Trpc5fx/0;DBH-Cre-	Trpc5fx/0;DBH-Cre-	Trpc5fx/0;DBH-Cre+	Trpc5fx/0;DBH-Cre+	Trpc5fx/0;DBH-Cre-	Trpc5fx/0;DBH-Cre-	Trpc5fx/0;DBH-Cre+	Trpc5fx/0;DBH-Cre+	Trpc5fx/0;DBH-Cre-	Trpc5fx/0;DBH-Cre-	Trpc5fx/0;DBH-Cre+	Trpc5fx/0;DBH-Cre+	Trpc5fx/0;DBH-Cre-	Trpc5fx/0;DBH-Cre-	Trpc5fx/0;DBH-Cre+	Trpc5fx/0;DBH-Cre+	Trpc5fx/0;DBH-Cre-	Trpc5fx/0;DBH-Cre-	Trpc5fx/0;DBH-Cre+	Trpc5fx/0;DBH-Cre+	Trpc5fx/0;DBH-Cre-	Trpc5fx/0;DBH-Cre-	Trpc5fx/0;DBH-Cre+	Trpc5fx/0;DBH-Cre+	Trpc5fx/0;DBH-Cre-	Trpc5fx/0;DBH-Cre-	Trpc5fx/0;DBH-Cre+	Trpc5fx/0;DBH-Cre+	Trpc5fx/0;DBH-Cre-	Trpc5fx/0;DBH-Cre-	Trpc5fx/0;DBH-Cre+	Trpc5fx/0;DBH-Cre+	Trpc5fx/0;DBH-Cre-	Trpc5fx/0;DBH-Cre-	Trpc5fx/0;DBH-Cre+	Trpc5fx/0;DBH-Cre+	Trpc5fx/0;DBH-Cre-	Trpc5fx/0;DBH-Cre-
Phenylalanine	Phenylalanine	Phenylalanine	Phenylalanine	Glutamic acid	Glutamic acid	Glutamic acid	Glutamic acid	Asparagine	Asparagine	Asparagine	Asparagine	Threonine	Threonine	Threonine	Threonine	Alanine	Alanine	Alanine	Alanine	Glutamine	Glutamine	Glutamine	Glutamine	Serine	Serine	Serine	Serine	Glycine	Glycine	Glycine	Glycine	Tyrosine	Tyrosine	Tyrosine	Tyrosine	Proline	Proline	Proline	Proline	Histidine	Histidine	Histidine	Histidine	Arginine	Arginine	Arginine	Arginine	Valine	Valine
Saline	Insulin	Saline	Insulin	Saline	Insulin	Saline	Insulin	Saline	Insulin	Saline	Insulin	Saline	Insulin	Saline	Insulin	Saline	Insulin	Saline	Insulin	Saline	Insulin	Saline	Insulin	Saline	Insulin	Saline	Insulin	Saline	Insulin	Saline	Insulin	Saline	Insulin	Saline	Insulin	Saline	Insulin	Saline	Insulin	Saline	Insulin	Saline	Insulin	Saline	Insulin	Saline	Insulin	Saline	Insulin
44.7104	45.7434	44.2291	19.6614	19.1865	24.0741	20.8299	20.7579	38.6769	40.5587	33.2466	27.8008	120.135	128.129	110.6	51.1897	222.785	143.31	173.791	79.8507	291.614	191.357	298.367	136.543	99.9166	58.8014	75.1142	33.2316	173.324	124.244	163.854	85.5051	48.6061	84.9584	44.4524	23.6004	54.0388	46.9608	42.3742	26.661	48.7611	32.5891	44.0496	19.3671	65.5385	87.5114	53.1866	13.3231	139.792	153.337
46.3774	42.0231	48.0665	22.2496	18.0825	19.1334	17.8362	15.0822	31.9469	31.0019	44.9681	24.6228	113.089	122.62	118.672	82.6422	221.323	132.571	226.267	102.277	293.027	183.565	296.031	150.864	81.9898	52.6903	87.4097	45.6975	159.121	105.748	196.241	86.6014	53.1767	72.1145	47.8208	24.2252	60.9925	39.0296	66.0797	26.8283	40.472	29.8362	50.7573	21.23	85.8233	69.116	78.1543	29.6268	130.214	148.102
37.8083	60.608	53.7178	20.1051	26.8636	23.0882	17.1852	13.5355	30.2474	67.347	43.2936	15.7436	101.339	120.444	139.96	62.2457	184.286	191.241	221.875	79.5125	305.965	269.199	311.253	143.884	73.4566	86.1059	81.324	34.5401	170.985	154.332	156.342	75.1422	38.9093	94.9252	56.2526	21.0413	43.0887	65.2704	53.0616	24.6513	42.8682	60.5594	52.873	15.9706	51.5238	71.3261	81.0997	35.8575	106.194	148.919
58.0413	41.1924	48.9166	23.7886	25.3681	23.276	19.2264	15.5942	62.5457	42.0511	35.3761	18.8864	88.3927	128.161	117.074	64.1405	278.047	138.323	196.345	108.083	395.057	171.323	277.533	130.035	114.124	55.2492	72.6659	37.6876	188.193	127.388	325.987	75.4748	82.125	67.7645	51.083	20.9675	84.7863	37.7391	57.3712	25.9005	55.3163	34.9498	43.9248	20.778	51.4391	66.8283	78.0091	35.3258	104.208	130.219
58.3839	76.1852	34.185	23.5079	28.3031	26.8635	23.5863	15.824	36.8495	82.9767	20.3227	24.1355	101.55	136.35	59.4337	67.1807	162.387	276.41	133.143	95.7358	277.835	327.518	280.624	161.493	111.396	123.086	54.8971	47.6748	200.894	212.67	121.337	92.7863	56.8567	106.514	26.3382	26.3151	47.0818	94.7636	44.6947	20.5223	50.727	82.4142	27.9399	20.347	76.6952	62.4732	42.0203	37.3363	185.442	184.374
50.1396	38.2569	43.386	22.8624	19.9557	17.1452	16.5984	20.3932	36.9221	32.8712	27.2613	18.7436	133.793	121.365	103.66	67.2486	207.536	143.418	175.685	104.217	299.608	165.108	250.945	168.362	74.3847	55.2305	73.2662	38.4663	149.529	107.617	156.391	88.7382	50.9295	64.8704	52.3695	24.1835	58.3481	46.2114	41.8134	25.5175	46.236	29.1858	37.5436	21.3619	89.9414	61.4837	59.8227	34.4783	207.376	139.875
61.4011	35.7784	52.7546	27.4359	26.1924	17.8193	28.4584	21.4406	54.6949	29.1946	34.4248	22.3869	107.538	100.444	145.872	87.9948	201.025	120.48	201.438	105.14	392.305	140.287	270.758	181.609	106.951	48.2719	147.28	44.4595	278.445	112.559	166.573	82.4045	81.0976	55.2689	61.0645	34.1085	68.8813	40.4381	55.0327	28.2194	66.1088	25.6702	76.1935	24.2886	47.1387	54.8158	68.0005	45.4133	122.088	124.954
	33.3024		23.3803		17.2011		16.3712		23.1085		20.4012		77.6505		58.7284		118.658		82.2068		155.569		133.193		43.6566		35.5588		73.525		76.2103		40.0446		24.4052		27.8995		23.5846		24.2609		16.8127		46.2186		37.7944		92.3298
	70.2867		26.2992		17.1093		17.01		48.0941		19.8356		177.29		62.547		223.32		117.815		181.988		186.923		80.435		49.3836		159.369		102.591		87.0964		23.7468		58.6394		24.7138		51.9519		25.3486		81.4622		39.5359		279.368
	43.6904		29.2348		18.3555		9.74994		32.9188		19.5529		105.754		66.4793		148.149		113.292		184.049		169.746		89.9684		41.4278		127.557		93.441		59.9596		27.007		47.4769		24.1959		36.676		25.7951		80.603		41.9564		140.481
	77.3772		35.419		27.0497		15.0075		75.1699		20.4022		143.185		83.9609		230.684		145.331		293.921		161.257		108.837		57.5787		184.033		93.437		112.126		32.2056		72.6928		28.546		68.4691		25.9361		87.1012		40.9103		193.552
	52.79		28.2103		17.6491		14.5235		55.883		14.7662		72.7427		72.2918		189.982		112.784		293.226		161.826		97.4934		48.4509		156.723		104.568		74.6788		25.0719		61.0581		28.5984		46.6705		27.3165		44.4858		43.2727		122.136
	45.1035		31.1928		16.3454		13.4001		37.9587		12.8545		117.297		62.0388		156.916		105.562		159.295		149.096		61.6372		59.0271		143.833		125.663		60.1459		29.7754		54.1928		21.5632		37.1769		24.8248		58.2534		34.6411		168.469
1.42204e-07
																			cre-	0.000669603
[truncated: 18 more columns]
