# Supplementary material for: TRPC5 controls the adrenaline-mediated counter regulation of hypoglycemia
Source: EMBO J. 2024 Oct 7;43(23):5813–36. doi: 10.1038/s44318-024-00231-0 (PMC11612138; doi:10.1038/s44318-024-00231-0)
Supplement: Supplementary file 4 — Source data Fig. 1 [file 44318_2024_231_MOESM4_ESM.zip]

Archive with 16 entries (15 files):
- Figure 1/
- __MACOSX/._Figure 1
- Figure 1/1B.xlsx
- __MACOSX/Figure 1/._1B.xlsx
- Figure 1/1C.xlsx
- __MACOSX/Figure 1/._1C.xlsx
- Figure 1/1H.xlsx
- __MACOSX/Figure 1/._1H.xlsx
- Figure 1/1D.xlsx
- __MACOSX/Figure 1/._1D.xlsx
- Figure 1/1E.xlsx
- __MACOSX/Figure 1/._1E.xlsx
- Figure 1/1F.xlsx
- __MACOSX/Figure 1/._1F.xlsx
- Figure 1/1G.xlsx
- __MACOSX/Figure 1/._1G.xlsx
