# Supplementary material for: TRPC5 controls the adrenaline-mediated counter regulation of hypoglycemia
Source: EMBO J. 2024 Oct 7;43(23):5813–36. doi: 10.1038/s44318-024-00231-0 (PMC11612138; doi:10.1038/s44318-024-00231-0)
Supplement: Supplementary file 4 — Source data Fig. 1 [file 44318_2024_231_MOESM4_ESM.zip › Figure 1/1B.xlsx]

## Sheet: Readme
1) In the column "Weeks" the amount of weeks into the experiment is shown. The start of the experiment is week "0".
2) The coumn "# WT" contains the number of animals alive counted at the respective weeks.
3) The column "Norm. WT" contains the data from column "# WT" divided by the number of animals at week 0.
4) Columns "# Trpc1456KO" and "Norm. Trpc1456KO" are like 2) and 3) but from Trpc1456KO animals

## Sheet: 1B
Weeks	# WT	Norm. WT	# Trpc1456KO	Norm. Trpc1456KO
0	10	1	10	1
1	10	1	10	1
2	10	1	5	0.5
3	10	1	5	0.5
4	10	1	5	0.5
5	10	1	4	0.4
6	10	1	4	0.4
7	10	1	4	0.4
8	10	1	4	0.4
9	10	1	4	0.4
10	10	1	4	0.4
11	10	1	4	0.4
12	10	1	4	0.4
13	10	1	4	0.4
14	10	1	4	0.4
15	10	1	4	0.4
16	10	1	4	0.4
17	10	1	4	0.4
18	10	1	3	0.3
19	10	1	3	0.3
20	10	1	3	0.3
