# Supplementary material for: TRPC5 controls the adrenaline-mediated counter regulation of hypoglycemia
Source: EMBO J. 2024 Oct 7;43(23):5813–36. doi: 10.1038/s44318-024-00231-0 (PMC11612138; doi:10.1038/s44318-024-00231-0)
Supplement: Supplementary file 4 — Source data Fig. 1 [file 44318_2024_231_MOESM4_ESM.zip › Figure 1/1C.xlsx]

## Sheet: Readme
The data in the sheet labeled 1C can be interpreted as follows:
1) All numerical values are in mg/dL (mg glucose per dL of blood).
2) Row 1 of the sheet contains the genotype of the mice from which the data was collected.
3) Row 2 of the sheet contains the identifier for the experimental treatment group for the data in that colum (insulin or saline(=control) injection).
4) Row 3 of the sheet contains the time point after injection at which the data in that column was collected.
5) Rows 4 and below contain the actual data.
Data in the same row, are measured from the same mouse, in the same experiment at the different time point indicated in row 3, provided row 1 and 2 indicate the same genotype and experimental group.

## Sheet: 1C
WT	WT	WT	WT	WT	WT	WT	WT	WT	WT	Trpc1456-/-	Trpc1456-/-	Trpc1456-/-	Trpc1456-/-	Trpc1456-/-	Trpc1456-/-	Trpc1456-/-	Trpc1456-/-	Trpc1456-/-	Trpc1456-/-
Insulin	Insulin	Insulin	Insulin	Insulin	Saline	Saline	Saline	Saline	Saline	Insulin	Insulin	Insulin	Insulin	Insulin	Saline	Saline	Saline	Saline	Saline
0 min	15 min	30 min	45 min	60 min	0 min	15 min	30 min	45 min	60 min	0 min	15 min	30 min	45 min	60 min	0 min	15 min	30 min	45 min	60 min
134	99	65	72	55	162	179	167	181	179	191	30	38	29	29	183	192	215	191	200
171	83	68	62	53	166	167	138	163	160	166	90	48	27	28	183	208	223	219	201
161	92	66	56	52	158	186	170	152	154	177	67	58	40	33	159	172	177	170	196
143	132	53	46	30	157	184	230	186	166	174	39	38	25	26	160	206	190	206	180
148	72	68	56	41	141	158	168	164	161	152	46	40	35	22	158	174	164	167	168
120	121	76	54	50	151	173	164	174	167	188	56	35	24	14	156	199	163	200	228
131	118	67	65	46	139	148	164	160	174	149	46	44	36	25	162	182	190	232	181
146	98	68	53	42	184	182	220	212	204	158	98	45	27	25	122	154	144	130	139
163	133	93	52	40						113	47	55	46	38	191	216	198	207	176
										112	28	44	38	37
										119	32	33	30	25
