# Supplementary material for: TRPC5 controls the adrenaline-mediated counter regulation of hypoglycemia
Source: EMBO J. 2024 Oct 7;43(23):5813–36. doi: 10.1038/s44318-024-00231-0 (PMC11612138; doi:10.1038/s44318-024-00231-0)
Supplement: Supplementary file 4 — Source data Fig. 1 [file 44318_2024_231_MOESM4_ESM.zip › Figure 1/1H.xlsx]

## Sheet: Readme
The data in the sheet labeled 1H can be interpreted as follows:
1) All numerical values are in pmol/L
2) Row 1 of the sheet contains the genotype of the mice from which the data was collected.
3) Row 2 of the sheet contains the identifier for the experimental treatment group for the data in that colum (insulin or saline(=control) injection).
4) Rows 3 and below contain the actual data.

## Sheet: 1H
WT	WT	Trpc1456-/-	Trpc1456-/-
Insulin	Saline	Insulin	Saline
36587	43330	35696	13325
55802	32454	40841	19608
91656	52505	47260	16186
38638	28284	16729	17134
70798	38775	48758	24918
105783	17162	30856	16187
27592	25355	5582	11162
49382	13484	33819	8349
87853	18725	27833	6001
43205	20241	15018	19267
62886	19316	15729	10924
83027	15846	17295	12633
40337		12134
44975		23625
		19276
		27569
