# Supplementary material for: TRPC5 controls the adrenaline-mediated counter regulation of hypoglycemia
Source: EMBO J. 2024 Oct 7;43(23):5813–36. doi: 10.1038/s44318-024-00231-0 (PMC11612138; doi:10.1038/s44318-024-00231-0)
Supplement: Supplementary file 4 — Source data Fig. 1 [file 44318_2024_231_MOESM4_ESM.zip › Figure 1/1D.xlsx]

## Sheet: Readme
The data in the sheet labeled 1D can be interpreted as follows:
1) All numerical values are in (mg/dL)*min (mg glucose per dL of blood, multiplied by the time in the experiment in minutes).
2) Row 1 of the sheet contains the genotype of the mice from which the data was collected.
3) Row 2 of the sheet contains the identifier for the experimental treatment group for the data in that colum (insulin or saline(=control) injection).
4) Rows 3 and below contain the actual data.

## Sheet: 1D
WT	WT	Trpc1456-/-	Trpc1456-/-
Insulin	Saline	Insulin	Saline
-3082.5	742.5	-8355	862.5
-5385	-495	-6030	1650
-4852.5	480	-6570	907.5
-3817.5	2002.5	-7410	1980
-4522.5	1155	-6000	540
-2160	990	-8040	1950
-2782.5	1087.5	-5745	1912.5
-4065	1080	-5557.5	1057.5
-4087.5		-3427.5	607.5
		-3952.5
		-4635
