# Supplementary material for: TRPC5 controls the adrenaline-mediated counter regulation of hypoglycemia
Source: EMBO J. 2024 Oct 7;43(23):5813–36. doi: 10.1038/s44318-024-00231-0 (PMC11612138; doi:10.1038/s44318-024-00231-0)
Supplement: Supplementary file 4 — Source data Fig. 1 [file 44318_2024_231_MOESM4_ESM.zip › Figure 1/1E.xlsx]

## Sheet: Readme
The data in the sheet labeled 1E can be interpreted as follows:
1) All numerical values are inarbitrary units
2) Row 1 of the sheet contains the genotype of the mice from which the data was collected.
3) Row 2 of the sheet contains the organ for which the SUV was collected
4) Rows 3 and below contain the actual data.
Data in the same row, are measured from the same mouse, provided row 1 indicate the same genotype.

## Sheet: 1E
WT	WT	WT	WT	Trpc1456-/-	Trpc1456-/-	Trpc1456-/-	Trpc1456-/-
Heart Muscle	Kidney	Brain	Fat	Heart Muscle	Kidney	Brain	Fat
28.2	14.2	6.2	3.3	23.2	14.3	5.1	10.1
10.5	4.3	3.2	2.7	7.9	5	1.5	2.9
22.4	5.1	2.6	3.5	9.2	6.5	3.6	1.7
12.1	8.6	4.1	1.8	18.8	4.2	2.2	4.7
14.7	9	3	1.9	15.3	5.5	2.4	9.4
17.9	6.4	3.1	2.7	18.6	7.4	3	2.1
19	7.5	2.7	1.4
