# Supplementary material for: TRPC5 controls the adrenaline-mediated counter regulation of hypoglycemia
Source: EMBO J. 2024 Oct 7;43(23):5813–36. doi: 10.1038/s44318-024-00231-0 (PMC11612138; doi:10.1038/s44318-024-00231-0)
Supplement: Supplementary file 4 — Source data Fig. 1 [file 44318_2024_231_MOESM4_ESM.zip › Figure 1/1F.xlsx]

## Sheet: Readme
The data in the sheet labeled 1F can be interpreted as follows:
1) All numerical values are in mg/dL (mg glucose per dL of blood).
2) Row 1 of the sheet contains the genotype of the mice from which the data was collected.
3) Row 2 of the sheet contains the time point after injection at which the data in that column was collected.
4) Rows 3 and below contain the actual data.
Data in the same row, are measured from the same mouse, in the same experiment at the different time point indicated in row 2, provided row 1 indicate the same genotype.

## Sheet: 1F
WT	WT	WT	WT	WT	Trpc1456-/-	Trpc1456-/-	Trpc1456-/-	Trpc1456-/-	Trpc1456-/-
0 min	15 min	30 min	60 min	120 min	0 min	15 min	30 min	60 min	120 min
87	296	406	380	215	70	283	355	246	164
92	214	429	424	234	122	332	401	279	171
96	316	362	240	112	115	288	378	282	202
93	298	364	281	183	131	290	291	329	153
96	306	410	252	126	93	284	473	289	112
129	293	353	242	142	83	304	368	327	172
78	208	381	248	132	104	298	345	379	229
83	236	413	278	163	167	307	454	481	365
88	222	411	295	145	119	260	381	327	134
104	335	450	390	224	151	364	488	420	295
					122	191	242	234	179
					90	220	329	406	162
