# Supplementary material for: TRPC5 controls the adrenaline-mediated counter regulation of hypoglycemia
Source: EMBO J. 2024 Oct 7;43(23):5813–36. doi: 10.1038/s44318-024-00231-0 (PMC11612138; doi:10.1038/s44318-024-00231-0)
Supplement: Supplementary file 4 — Source data Fig. 1 [file 44318_2024_231_MOESM4_ESM.zip › Figure 1/1G.xlsx]

## Sheet: Readme
The data in the sheet labeled 1G can be interpreted as follows:
1) All numerical values are in (mg/dL)*min (mg glucose per dL of blood, multiplied by the time in the experiment in minutes).
2) Row 1 of the sheet contains the genotype of the mice from which the data was collected.
3) Rows 2 and below contain the actual data.

## Sheet: 1G
WT	Trpc1456-/-
20347.5	27337.5
17962.5	28612.5
18637.5	16245
15555	20332.5
20805	18135
23377.5	12975
24457.5	18037.5
28627.5	20895
17820	20302.5
27202.5	27720
10485
23707.5
