# Supplementary material for: TRPC5 controls the adrenaline-mediated counter regulation of hypoglycemia
Source: EMBO J. 2024 Oct 7;43(23):5813–36. doi: 10.1038/s44318-024-00231-0 (PMC11612138; doi:10.1038/s44318-024-00231-0)
Supplement: Supplementary file 5 — Source data Fig. 2 [file 44318_2024_231_MOESM5_ESM.zip › Figure 2/2H.xlsx]

## Sheet: Readme
The data in the sheet labeled 2H can be interpreted as follows:
1) All numerical values are in ng glucagon per liter plasma
2) Row 1 of the sheet contains the genotype of the mice from which the data was collected.
3) Row 2 of the sheet contains the identifier for the experimental treatment group for the data in that column (insulin or saline (=control) injection).
4) Rows 3 and below contain the actual data.

## Sheet: 2H
WT	WT	Trpc5-/0	Trpc5-/0
saline	insulin	saline	insulin
131	332	144	291
149	341	145	294
162	364	145	305
156	343	159	292
148	269	127	253
174		184	273
161
