# Supplementary material for: TRPC5 controls the adrenaline-mediated counter regulation of hypoglycemia
Source: EMBO J. 2024 Oct 7;43(23):5813–36. doi: 10.1038/s44318-024-00231-0 (PMC11612138; doi:10.1038/s44318-024-00231-0)
Supplement: Supplementary file 5 — Source data Fig. 2 [file 44318_2024_231_MOESM5_ESM.zip › Figure 2/2D.xlsx]

## Sheet: Readme
The data in the sheet labeled 2D can be interpreted as follows:
1) All numerical values are in mg/dL (mg glucose per dL of blood).
2) Row 1 of the sheet contains the genotype of the mice from which the data was collected.
3) Row 2 of the sheet contains the identifier for the experimental treatment group for the data in that colum (insulin+adrenaline or insulin+saline(=control) injection).
4) Row 3 of the sheet contains the time point after injection at which the data in that column was collected.
5) Rows 4 and below contain the actual data.

## Sheet: 2D
WT	WT	WT	WT	WT	WT	WT	WT	Trpc5-/0	Trpc5-/0	Trpc5-/0	Trpc5-/0	Trpc5-/0	Trpc5-/0	Trpc5-/0	Trpc5-/0
Insulin+saline	Insulin+saline	Insulin+saline	Insulin+saline	Insulin + adrenaline	Insulin + adrenaline	Insulin + adrenaline	Insulin + adrenaline	Insulin+saline	Insulin+saline	Insulin+saline	Insulin+saline	Insulin + adrenaline	Insulin + adrenaline	Insulin + adrenaline	Insulin + adrenaline
0 min	20 min	30 min	45 min	0 min	20 min	30 min	45 min	0 min	20 min	30 min	45 min	0 min	20 min	30 min	45 min
193	66	65	45	151	87	78	53	147	67	58	43	147	99	58	36
150	78	68	53	176	78	62	54	146	71	42	24	163	113	80	44
146	88	61	58	160	93	61	45	144	43	47	29	157	94	65	39
155	68	70	67	145	109	74	57	174	71	59	41	169	109	65	41
145	86	77	53	140	100	96	92	138	84	50	33	151	104	66	49
180	80	76	64	118	71	68	45	205	89	69	40	156	131	53	32
136	60	59	60	157	98	84	62	159	60	47	29
185	88	75	57	132	91	73	76
