# Supplementary material for: TRPC5 controls the adrenaline-mediated counter regulation of hypoglycemia
Source: EMBO J. 2024 Oct 7;43(23):5813–36. doi: 10.1038/s44318-024-00231-0 (PMC11612138; doi:10.1038/s44318-024-00231-0)
Supplement: Supplementary file 5 — Source data Fig. 2 [file 44318_2024_231_MOESM5_ESM.zip › Figure 2/2E.xlsx]

## Sheet: Readme
The data in the sheet labeled 2E can be interpreted as follows:
1) All numerical values are in pmol/L
2) Row 1 of the sheet contains the genotype of the mice from which the data was collected.
3) Row 2 of the sheet contains the identifier for the experimental treatment group for the data in that column (Englerin A (EA) or vehicle (=control) injection).
4) Rows 3 and below contain the actual data.

## Sheet: 2E
WT	WT	Trpc5-/0	Trpc5-/0
Vehicle	EA	Vehicle	EA
10644	64660	25351	18391
11088	52856	24783	21051
15018	80040	14729	17756
15741	80483	15206	20710
14882	114468	17834	18007
			21906
			17930
