# Supplementary material for: TRPC5 controls the adrenaline-mediated counter regulation of hypoglycemia
Source: EMBO J. 2024 Oct 7;43(23):5813–36. doi: 10.1038/s44318-024-00231-0 (PMC11612138; doi:10.1038/s44318-024-00231-0)
Supplement: Supplementary file 5 — Source data Fig. 2 [file 44318_2024_231_MOESM5_ESM.zip › Figure 2/2B.xlsx]

## Sheet: Readme
The data in the sheet labeled 2B can be interpreted as follows:
1) All numerical values are in (mg/dL)*min (mg glucose per dL of blood, multiplied by the time in the experiment in minutes).
2) Row 1 of the sheet contains the genotype of the mice from which the data was collected.
3) Row 2 of the sheet contains the identifier for the experimental treatment group for the data in that colum (insulin or saline(=control) injection).
4) Rows 3 and below contain the actual data.

## Sheet: 2B
WT	WT	Trpc5-/0	Trpc5-/0
Insulin	Saline	Insulin	Saline
-2985	375	-4710	2880
-4320	-480	-4320	2370
-2640	1230	-2820	1755
-4215	1695	-7290	990
-4920	2055	-3360	3645
-3870	990	-5670	2295
-5070	570	-5670	15
-3690	165	-3180	690
-4590		-4215
-5010		-6225
-4245		-6345
-3922.5		-4005
-5175		-6982.5
-4680		-6405
-3420		-6795
-6037.5		-6472.5
-4747.5		-7215
-5017.5		-4425
-4477.5
