# Supplementary material for: TRPC5 controls the adrenaline-mediated counter regulation of hypoglycemia
Source: EMBO J. 2024 Oct 7;43(23):5813–36. doi: 10.1038/s44318-024-00231-0 (PMC11612138; doi:10.1038/s44318-024-00231-0)
Supplement: Supplementary file 5 — Source data Fig. 2 [file 44318_2024_231_MOESM5_ESM.zip › Figure 2/2C.xlsx]

## Sheet: Readme
The data in the sheet labeled 2C can be interpreted as follows:
1) All numerical values are in pmol/L (pmol adrenaline per L blood)
2) Row 1 of the sheet contains the genotype of the mice from which the data was collected.
3) Row 2 of the sheet contains the identifier for the experimental treatment group for the data in that colum (insulin or saline(=control) injection).
4) Row 3 of the sheet contains the time point after injection at which the data in that column was collected.
5) Rows 4 and below contain the actual data.

## Sheet: 2C
WT	WT	WT	WT	WT	WT	WT	WT	WT	WT	Trpc5-/0	Trpc5-/0	Trpc5-/0	Trpc5-/0	Trpc5-/0	Trpc5-/0	Trpc5-/0	Trpc5-/0	Trpc5-/0	Trpc5-/0
Insulin	Insulin	Insulin	Insulin	Insulin	Saline	Saline	Saline	Saline	Saline	Insulin	Insulin	Insulin	Insulin	Insulin	Saline	Saline	Saline	Saline	Saline
15 min	30 min	60 min	90 min	150 min	15 min	30 min	60 min	90 min	150 min	15 min	30 min	60 min	90 min	150 min	15 min	30 min	60 min	90 min	150 min
50751	104078	38553	29548	35684	15394	22482	36841	10121	11559	20117	30060	29787	30643	21081	22830	22150	21444	14489	14988
47980	101345	31453	29323	20272	28234	31724	25774	26698	7070	28880	35975	21070	25886	27391	18109	25077	13823	14607	11742
55223	63785	58668	27641	34417	14267	21151	38344	15439	15457	25549	25310	17549	19664	13754	10712	11200	18576	12022	12532
40301	80104	44717	50372	21935	18421		10392	8324	17271	33731	32349	25557	37235	18734	18317	19958		10168	17797
42629	88512	38424	45524	28064	19300					18537		22812	15780	22462	22450	14218
73633				20205						23330		20760	21447	28750
44695										22922		26470
