# Supplementary material for: TRPC5 controls the adrenaline-mediated counter regulation of hypoglycemia
Source: EMBO J. 2024 Oct 7;43(23):5813–36. doi: 10.1038/s44318-024-00231-0 (PMC11612138; doi:10.1038/s44318-024-00231-0)
Supplement: Supplementary file 5 — Source data Fig. 2 [file 44318_2024_231_MOESM5_ESM.zip › Figure 2/2A.xlsx]

## Sheet: Readme
The data in the sheet labeled 2A can be interpreted as follows:
1) All numerical values are in mg/dL (mg glucose per dL of blood).
2) Row 1 of the sheet contains the genotype of the mice from which the data was collected.
3) Row 2 of the sheet contains the identifier for the experimental treatment group for the data in that colum (insulin or saline(=control) injection).
4) Row 3 of the sheet contains the time point after injection at which the data in that column was collected.
5) Rows 4 and below contain the actual data.
Data in the same row, are measured from the same mouse, in the same experiment at the different time point indicated in row 3, provided row 1 and 2 indicate the same genotype and experimental group.

## Sheet: 2A
WT	WT	WT	WT	WT	WT	WT	WT	WT	WT	WT	WT	WT	WT	Trpc5-/0	Trpc5-/0	Trpc5-/0	Trpc5-/0	Trpc5-/0	Trpc5-/0	Trpc5-/0	Trpc5-/0	Trpc5-/0	Trpc5-/0	Trpc5-/0	Trpc5-/0	Trpc5-/0	Trpc5-/0
Insulin	Insulin	Insulin	Insulin	Insulin	Insulin	Insulin	Saline	Saline	Saline	Saline	Saline	Saline	Saline	Insulin	Insulin	Insulin	Insulin	Insulin	Insulin	Insulin	Saline	Saline	Saline	Saline	Saline	Saline	Saline
0 min	15 min	30 min	60 min	90 min	120 min	150 min	0 min	15 min	30 min	60 min	90 min	120 min	150 min	0 min	15 min	30 min	60 min	90 min	120 min	150 min	0 min	15 min	30 min	60 min	90 min	120 min	150 min
140		75	71	61			169		173	186	158			146		44	36	31			128		189	198	189
165		81	45	54			154		138	154	153			149		56	47	42			123		168	191	166
136		86	60	71			156		184	182	187			141		90	55	55			117		147	174	137
148		58	47	56			153		194	184	140			211		56	35	32			169		189	195	140
156		55	30	25			158		202	207	158	181	187	115		50	21	17			128		206	215	197	188	220
151		71	53	38	33	70	153		170	185	162	167	159	158		37	22	19			121		177	162	130	118	121
183		75	61	61	75	132	171		186	179	164	171	171	164		38	38	30	33	37	177		170	192	165	133	159
151		74	59	47	61	92	186		198	173	187	156	139	148		92	48	42	45	68	166		186	172	149	152	170
173		84	45	43	68	71	153	148						146		62	33	25	15	14	133	154
184		75	68	57	70	104	161	174						175		36	38	20	15	18	151	181
180		92	73	77	94	95	130	152						191		64	22	12	11	14	146	168
138	80						147	166						134		57	21	10	12	16	119	154
141	63						186	191						137	87						181	175
149	90													147	61
160	91													187	61
152	83													145	47
139	100													160	47
162	98													148	60
														152	57
