# Supplementary material for: TRPC5 controls the adrenaline-mediated counter regulation of hypoglycemia
Source: EMBO J. 2024 Oct 7;43(23):5813–36. doi: 10.1038/s44318-024-00231-0 (PMC11612138; doi:10.1038/s44318-024-00231-0)
Supplement: Supplementary file 5 — Source data Fig. 2 [file 44318_2024_231_MOESM5_ESM.zip › Figure 2/2F.xlsx]

## Sheet: Readme
The data in the sheet labeled 2F can be interpreted as follows:
1) All numerical values are in pmol/L
2) All data is collected from WT mice.
3) Row 1 of the sheet contains the identifier for the experimental treatment group for the data in that column (C31 (Trpc5 blocker) or vehicle (=control) injection).
4) Rows 2 and below contain the actual data.

## Sheet: 2F
Vehicle	C31
56280	10497
32060	14171
54245	5351
23219	14012
80152	8242
31906	8271
41384	23612
60343	17205
35081
