# Supplementary material for: TRPC5 controls the adrenaline-mediated counter regulation of hypoglycemia
Source: EMBO J. 2024 Oct 7;43(23):5813–36. doi: 10.1038/s44318-024-00231-0 (PMC11612138; doi:10.1038/s44318-024-00231-0)
Supplement: Supplementary file 5 — Source data Fig. 2 [file 44318_2024_231_MOESM5_ESM.zip › Figure 2/2G.xlsx]

## Sheet: Readme
The data in the sheet labeled 2G can be interpreted as follows:
1) All numerical values are in µg corticosterone per 100 mL plasma
2) Row 1 of the sheet contains the genotype of the mice from which the data was collected.
3) Row 2 of the sheet contains the identifier for the experimental treatment group for the data in that column (insulin or saline (=control) injection).
4) Rows 3 and below contain the actual data.

## Sheet: 2G
WT	WT	Trpc5-/0	Trpc5-/0
saline	insulin	saline	insulin
5	11.4	11.4	13.6
3.8	20.4	4.7	17.1
9.4	18.5	5.6	19.3
8.8	22.3	9.2	18.2
	16.8		13.6
	12.6		14.3
			12.4
			15
