# Supplementary material for: TRPC5 controls the adrenaline-mediated counter regulation of hypoglycemia
Source: EMBO J. 2024 Oct 7;43(23):5813–36. doi: 10.1038/s44318-024-00231-0 (PMC11612138; doi:10.1038/s44318-024-00231-0)
Supplement: Supplementary file 6 — Source data Fig. 3 [file 44318_2024_231_MOESM6_ESM.zip]

Archive with 8 entries (7 files):
- Figure 3/
- __MACOSX/._Figure 3
- Figure 3/3B.xlsx
- __MACOSX/Figure 3/._3B.xlsx
- Figure 3/3C.xlsx
- __MACOSX/Figure 3/._3C.xlsx
- Figure 3/3D.xlsx
- __MACOSX/Figure 3/._3D.xlsx
