# Supplementary material for: TRPC5 controls the adrenaline-mediated counter regulation of hypoglycemia
Source: EMBO J. 2024 Oct 7;43(23):5813–36. doi: 10.1038/s44318-024-00231-0 (PMC11612138; doi:10.1038/s44318-024-00231-0)
Supplement: Supplementary file 6 — Source data Fig. 3 [file 44318_2024_231_MOESM6_ESM.zip › Figure 3/3B.xlsx]

## Sheet: Readme
The data in the sheet labeled 3B can be interpreted as follows:
1) All numerical values are in mg/dL (mg glucose per dL of blood).
2) Row 1 of the sheet contains the genotype of the mice from which the data was collected.
3) Row 2 of the sheet contains the time point after injection at which the data in that column was collected.
4) Rows 3 and below contain the actual data.
Data in the same row, are measured from the same mouse, in the same experiment at the different time point indicated in row 2, provided row 1 indicate the same genotype.

## Sheet: 3B
Trpc5fx/0;ChAT-Cre-	Trpc5fx/0;ChAT-Cre-	Trpc5fx/0;ChAT-Cre-	Trpc5fx/0;ChAT-Cre-	Trpc5fx/0;ChAT-Cre-	Trpc5fx/0;ChAT-Cre+	Trpc5fx/0;ChAT-Cre+	Trpc5fx/0;ChAT-Cre+	Trpc5fx/0;ChAT-Cre+	Trpc5fx/0;ChAT-Cre+
0 min	15 min	30 min	45 min	60 min	0 min	15 min	30 min	45 min	60 min
118	81	63	55	51	152	77	71	82	70
159	92	82	55	49	170	65	71	68	44
155	87	71	61	65	126	112	85	75	51
143	102	61	61	57	140	118	89	67	51
146	99	84	63	66	161	101	62	68	58
143	58	54	46	34	158	100	76	81	64
164	99	81	73	52	119	84	78	67	44
121	74	63	54	29	142	78	80	49	32
163	82	66	56	39	129	74	68	63	40
					141	102	65	60	54
					156	71	59	48	22
