# Supplementary material for: TRPC5 controls the adrenaline-mediated counter regulation of hypoglycemia
Source: EMBO J. 2024 Oct 7;43(23):5813–36. doi: 10.1038/s44318-024-00231-0 (PMC11612138; doi:10.1038/s44318-024-00231-0)
Supplement: Supplementary file 6 — Source data Fig. 3 [file 44318_2024_231_MOESM6_ESM.zip › Figure 3/3C.xlsx]

## Sheet: Readme
The data in the tab labeled 3C can be interpreted as follows:
1) All numerical values are in (mg/dL)*min (mg glucose per dL of blood, multiplied by the time in the experiment in minutes).
2) Row 1 of the sheet contains the genotype of the mice from which the data was collected.
3) Rows 2 and below contain the actual data.

## Sheet: 3C
Trpc5fx/0;ChAT-Cre-	Trpc5fx/0;ChAT-Cre+
-2827.5	-4005
-4545	-5535
-4365	-2152.5
-3720	-2857.5
-3480	-4552.5
-4882.5	-3960
-4425	-2482.5
-3270	-4110
-5205	-3397.5
	-3592.5
	-5355
