# Supplementary material for: TRPC5 controls the adrenaline-mediated counter regulation of hypoglycemia
Source: EMBO J. 2024 Oct 7;43(23):5813–36. doi: 10.1038/s44318-024-00231-0 (PMC11612138; doi:10.1038/s44318-024-00231-0)
Supplement: Supplementary file 6 — Source data Fig. 3 [file 44318_2024_231_MOESM6_ESM.zip › Figure 3/3D.xlsx]

## Sheet: Readme
The data in the sheet labeled 3D can be interpreted as follows:
1) All numerical values are in pmol/L
2) Row 1 of the sheet contains the genotype of the mice from which the data was collected.
3) Row 2 of the sheet contains the identifier for the experimental treatment group for the data in that column (insulin or saline(=control) injection).
4) Rows 3 and below contain the actual data.

## Sheet: 3D
Trpc5fx/0;ChAT-Cre-	Trpc5fx/0;ChAT-Cre-	Trpc5fx/0;ChAT-Cre+	Trpc5fx/0;ChAT-Cre+
Saline	Insulin	Saline	Insulin
17941	55540	17257	31967
36082	40218	13744	38075
31645	87631	7744	44678
27257	31291	24394	48658
22274	44068	18035	51973
8669	52637	23225	35903
14099	39398	16268	54709
27233	30629	12922	85775
15261	42899	12647	53768
16051	63504	16995	66665
45372		8676	40130
18809
22983
