# Supplementary material for: TRPC5 controls the adrenaline-mediated counter regulation of hypoglycemia
Source: EMBO J. 2024 Oct 7;43(23):5813–36. doi: 10.1038/s44318-024-00231-0 (PMC11612138; doi:10.1038/s44318-024-00231-0)
Supplement: Supplementary file 7 — Source data Fig. 4 [file 44318_2024_231_MOESM7_ESM.zip]

Archive with 22 entries (20 files):
- Figure 4/
- __MACOSX/._Figure 4
- Figure 4/4E.xlsx
- __MACOSX/Figure 4/._4E.xlsx
- Figure 4/4D.xlsx
- __MACOSX/Figure 4/._4D.xlsx
- Figure 4/4C.xlsx
- __MACOSX/Figure 4/._4C.xlsx
- Figure 4/4B.xlsx
- __MACOSX/Figure 4/._4B.xlsx
- Figure 4/4A.xlsx
- __MACOSX/Figure 4/._4A.xlsx
- Figure 4/4F.xlsx
- __MACOSX/Figure 4/._4F.xlsx
- Figure 4/4G/
- __MACOSX/Figure 4/._4G
- Figure 4/4G/4G MERGE.tif
- __MACOSX/Figure 4/4G/._4G MERGE.tif
- Figure 4/4G/4G GREEN.tif
- __MACOSX/Figure 4/4G/._4G GREEN.tif
- Figure 4/4G/4G RED.tif
- __MACOSX/Figure 4/4G/._4G RED.tif
