# Supplementary material for: TRPC5 controls the adrenaline-mediated counter regulation of hypoglycemia
Source: EMBO J. 2024 Oct 7;43(23):5813–36. doi: 10.1038/s44318-024-00231-0 (PMC11612138; doi:10.1038/s44318-024-00231-0)
Supplement: Supplementary file 7 — Source data Fig. 4 [file 44318_2024_231_MOESM7_ESM.zip › Figure 4/4E.xlsx]

## Sheet: Readme
The data in the sheet labeled 4E can be interpreted as follows:
1) All numerical values are in (mg/dL)*min (mg glucose per dL of blood, multiplied by the time in the experiment in minutes).
2) Row 1 of the sheet contains the genotype of the mice from which the data was collected.
3) Rows 2 and below contain the actual data.

## Sheet: 4E
Trpc5fx/fx;DBH-Cre-	Trpc5fx/fx;DBH-Cre+
-2790	-4372.5
-3397.5	-3960
-3675	-5265
-3975	-5235
-2812.5	-5565
-3525	-5347.5
-3210	-3697.5
-3562.5	-4305
	-4507.5
