# Supplementary material for: TRPC5 controls the adrenaline-mediated counter regulation of hypoglycemia
Source: EMBO J. 2024 Oct 7;43(23):5813–36. doi: 10.1038/s44318-024-00231-0 (PMC11612138; doi:10.1038/s44318-024-00231-0)
Supplement: Supplementary file 7 — Source data Fig. 4 [file 44318_2024_231_MOESM7_ESM.zip › Figure 4/4D.xlsx]

## Sheet: Readme
The data in the sheet labeled 4D can be interpreted as follows:
1) All numerical values are in mg/dL (mg glucose per dL of blood).
2) Row 1 of the sheet contains the genotype of the mice from which the data was collected.
4) Row 2 of the sheet contains the time point after injection at which the data in that column was collected.
5) Rows 3 and below contain the actual data.
Data in the same row, are measured from the same mouse, in the same experiment at the different time point indicated in row 3, provided row 1 and 2 indicate the same genotype and experimental group.

## Sheet: 4D
Trpc5fx/fx;DBH-Cre-	Trpc5fx/fx;DBH-Cre-	Trpc5fx/fx;DBH-Cre-	Trpc5fx/fx;DBH-Cre-	Trpc5fx/fx;DBH-Cre-	Trpc5fx/fx;DBH-Cre+	Trpc5fx/fx;DBH-Cre+	Trpc5fx/fx;DBH-Cre+	Trpc5fx/fx;DBH-Cre+	Trpc5fx/fx;DBH-Cre+
0 min	15 min	30 min	45 min	60 min	0 min	15 min	30 min	45 min	60 min
114	78	58	50	54	110	34	23	23	27
140	113	63	62	51	108	37	31	31	30
126	81	54	42	38	129	33	27	27	27
133	67	61	45	55	142	56	41	36	30
117	75	63	54	60	145	57	37	30	25
129	80	62	52	45	145	72	33	27	38
119	57	61	57	55	105	40	38	28	30
125	62	57	54	54	121	46	39	35	33
					121	35	39	33	32
