# Supplementary material for: TRPC5 controls the adrenaline-mediated counter regulation of hypoglycemia
Source: EMBO J. 2024 Oct 7;43(23):5813–36. doi: 10.1038/s44318-024-00231-0 (PMC11612138; doi:10.1038/s44318-024-00231-0)
Supplement: Supplementary file 7 — Source data Fig. 4 [file 44318_2024_231_MOESM7_ESM.zip › Figure 4/4C.xlsx]

## Sheet: Readme
The data in the sheet labeled 4C can be interpreted as follows:
1) All numerical values are in pmol/L
2) Row 1 of the sheet contains the genotype of the mice from which the data was collected.
3) Row 2 of the sheet contains the identifier for the experimental treatment group for the data in that colum (insulin or saline(=control) injection).
4) Rows 3 and below contain the actual data.

## Sheet: 4C
Trpc5fx/0;DBH-Cre-	Trpc5fx/0;DBH-Cre-	Trpc5fx/0;DBH-Cre+	Trpc5fx/0;DBH-Cre+
Insulin	Saline	Insulin	Saline
57528	19819	23004	27025
48234	12242	27884	19692
42682	13367	40851	17759
45636	13943	22922	16745
47596		38271	19400
72472		46838	28734
95533		64211	10268
91797		65792	10350
100546		34432	12625
52567		33116	4597
		33897	13620
		36733
		55575
		25513
