# Supplementary material for: TRPC5 controls the adrenaline-mediated counter regulation of hypoglycemia
Source: EMBO J. 2024 Oct 7;43(23):5813–36. doi: 10.1038/s44318-024-00231-0 (PMC11612138; doi:10.1038/s44318-024-00231-0)
Supplement: Supplementary file 7 — Source data Fig. 4 [file 44318_2024_231_MOESM7_ESM.zip › Figure 4/4B.xlsx]

## Sheet: Readme
The data in the tab labeled 4B can be interpreted as follows:
1) All numerical values are in (mg/dL)*min (mg glucose per dL of blood, multiplied by the time in the experiment in minutes).
2) Row 1 of the sheet contains the genotype of the mice from which the data was collected.
3) Row 2 of the sheet contains the identifier for the experimental treatment group for the data in that colum (insulin or saline(=control) injection).
4) Rows 3 and below contain the actual data.

## Sheet: 4B
Trpc5fx/0;DBH-Cre-	Trpc5fx/0;DBH-Cre-	Trpc5fx/0;DBH-Cre+	Trpc5fx/0;DBH-Cre+
Insulin	Saline	Insulin	Saline
-3472.5	292.5	-5887.5	1612.5
-3532.5	1852.5	-4837.5	-337.5
-2790	360	-4710	2310
-5332.5	2812.5	-4770	1492.5
-4740	3180	-5422.5	3690
-2797.5	2812.5	-5610
-3262.5		-6427.5
-3592.5		-5190
-1987.5		-6157.5
-3750		-5355
-6270		-4350
-5085
