# Supplementary material for: TRPC5 controls the adrenaline-mediated counter regulation of hypoglycemia
Source: EMBO J. 2024 Oct 7;43(23):5813–36. doi: 10.1038/s44318-024-00231-0 (PMC11612138; doi:10.1038/s44318-024-00231-0)
Supplement: Supplementary file 7 — Source data Fig. 4 [file 44318_2024_231_MOESM7_ESM.zip › Figure 4/4A.xlsx]

## Sheet: Readme
The data in the sheet labeled 4A can be interpreted as follows:
1) All numerical values are in mg/dL (mg glucose per dL of blood).
2) Row 1 of the sheet contains the genotype of the mice from which the data was collected.
3) Row 2 of the sheet contains the identifier for the experimental treatment group for the data in that colum (insulin or saline(=control) injection).
4) Row 3 of the sheet contains the time point after injection at which the data in that column was collected.
5) Rows 4 and below contain the actual data.
Data in the same row, are measured from the same mouse, in the same experiment at the different time point indicated in row 3, provided row 1 and 2 indicate the same genotype and experimental group.

## Sheet: 4A
Trpc5fx/0;DBH-Cre-	Trpc5fx/0;DBH-Cre-	Trpc5fx/0;DBH-Cre-	Trpc5fx/0;DBH-Cre-	Trpc5fx/0;DBH-Cre-	Trpc5fx/0;DBH-Cre-	Trpc5fx/0;DBH-Cre-	Trpc5fx/0;DBH-Cre-	Trpc5fx/0;DBH-Cre-	Trpc5fx/0;DBH-Cre-	Trpc5fx/0;DBH-Cre+	Trpc5fx/0;DBH-Cre+	Trpc5fx/0;DBH-Cre+	Trpc5fx/0;DBH-Cre+	Trpc5fx/0;DBH-Cre+	Trpc5fx/0;DBH-Cre+	Trpc5fx/0;DBH-Cre+	Trpc5fx/0;DBH-Cre+	Trpc5fx/0;DBH-Cre+	Trpc5fx/0;DBH-Cre+
Insulin	Insulin	Insulin	Insulin	Insulin	Saline	Saline	Saline	Saline	Saline	Insulin	Insulin	Insulin	Insulin	Insulin	Saline	Saline	Saline	Saline	Saline
0 min	15 min	30 min	45 min	60 min	0 min	15 min	30 min	45 min	60 min	0 min	15 min	30 min	45 min	60 min	0 min	15 min	30 min	45 min	60 min
141	89	78	69	52	163	150	172	184	168	149	58	29	30	24	152	181	188	175	191
130	82	53	55	59	166	215	208	177	209	138	60	49	36	31	184	148	188	182	207
118	59	66	67	70	146	144	155	163	146	140	86	40	36	28	80	114	123	144	106
143	49	49	34	26	128	171	158	220	173	137	57	46	41	35	165	173	210	201	186
139	56	46	47	43	133	187	213	184	187	126	26	24	19	21	132	198	190	219	202
129	93	75	68	58	142	182	196	207	199	133	37	24	22	17
126	58	69	68	57						164	60	39	32	29
139	88	70	62	54						135	53	32	26	31
111	93	80	59	48						172	101	39	33	37
154	106	83	71	58						143	45	45	33	41
203	112	82	66	65						134	70	54	34	42
175	93	81	68	63
