# Supplementary material for: TRPC5 controls the adrenaline-mediated counter regulation of hypoglycemia
Source: EMBO J. 2024 Oct 7;43(23):5813–36. doi: 10.1038/s44318-024-00231-0 (PMC11612138; doi:10.1038/s44318-024-00231-0)
Supplement: Supplementary file 7 — Source data Fig. 4 [file 44318_2024_231_MOESM7_ESM.zip › Figure 4/4F.xlsx]

## Sheet: Readme
The data in the tab labeled 4F can be interpreted as follows:
1) All numerical values are in pmol/L
2) Row 1 of the sheet contains the genotype of the mice from which the data was collected.
3) Row 2 of the sheet contains the identifier for the experimental treatment group for the data in that colum (insulin or saline(=control) injection).
4) Rows 3 and below contain the actual data.

## Sheet: 4F
Trpc5fx/fx;DBH-Cre-	Trpc5fx/fx;DBH-Cre-	Trpc5fx/fx;DBH-Cre+	Trpc5fx/fx;DBH-Cre+
Insulin	Saline	Insulin	Saline
58023	15286	40112	29990
68267	23600	51389	13884
53752	13749	37443	28852
68396	12165	49020	21096
50872	14995	34429	15365
60385	21549	35894	11779
47094	16478	17306	11281
34484	12613	36274	16679
56255	13208	49811	12955
43512		24899
51684		25111
41289		41657
38812		52904
58120		34242
45171		16713
21202		21848
49003		38667
31163
