# Supplementary material for: TRPC5 controls the adrenaline-mediated counter regulation of hypoglycemia
Source: EMBO J. 2024 Oct 7;43(23):5813–36. doi: 10.1038/s44318-024-00231-0 (PMC11612138; doi:10.1038/s44318-024-00231-0)
Supplement: Supplementary file 8 — Source data Fig. 5 [file 44318_2024_231_MOESM8_ESM.zip]

Archive with 36 entries (35 files):
- Figure 5/
- __MACOSX/._Figure 5
- Figure 5/5C.xlsx
- __MACOSX/Figure 5/._5C.xlsx
- Figure 5/5N.xlsx
- __MACOSX/Figure 5/._5N.xlsx
- Figure 5/5B.xlsx
- __MACOSX/Figure 5/._5B.xlsx
- Figure 5/5I.txt
- __MACOSX/Figure 5/._5I.txt
- Figure 5/5E.xlsx
- __MACOSX/Figure 5/._5E.xlsx
- Figure 5/5P.xlsx
- __MACOSX/Figure 5/._5P.xlsx
- Figure 5/5Q.xlsx
- __MACOSX/Figure 5/._5Q.xlsx
- Figure 5/5O.txt
- __MACOSX/Figure 5/._5O.txt
- Figure 5/5D.xlsx
- __MACOSX/Figure 5/._5D.xlsx
- Figure 5/5L.txt
- __MACOSX/Figure 5/._5L.txt
- Figure 5/5H.xlsx
- __MACOSX/Figure 5/._5H.xlsx
- Figure 5/5K.xlsx
- __MACOSX/Figure 5/._5K.xlsx
- Figure 5/5G.xlsx
- __MACOSX/Figure 5/._5G.xlsx
- Figure 5/5F.xlsx
- __MACOSX/Figure 5/._5F.xlsx
- Figure 5/5J.xlsx
- __MACOSX/Figure 5/._5J.xlsx
- Figure 5/5A.xlsx
- __MACOSX/Figure 5/._5A.xlsx
- Figure 5/5M.xlsx
- __MACOSX/Figure 5/._5M.xlsx
