# Supplementary material for: TRPC5 controls the adrenaline-mediated counter regulation of hypoglycemia
Source: EMBO J. 2024 Oct 7;43(23):5813–36. doi: 10.1038/s44318-024-00231-0 (PMC11612138; doi:10.1038/s44318-024-00231-0)
Supplement: Supplementary file 8 — Source data Fig. 5 [file 44318_2024_231_MOESM8_ESM.zip › Figure 5/5C.xlsx]

## Sheet: Readme
The data in the sheet labeled 5C can be interpreted as follows:
1) All numerical values are in arbitrary units of FuraII fluorescence ratio.
2) Row 1 of the sheet contains the genotype of the mice/cells on which the data was collected.
3) Rows 2 and below contain the actual data.
4) Datapoints were collected at 3 points per second.

## Sheet: 5C
Fig. 5C	wt	Trpc5–/0	Trpc1/4/5–/–
Ratio 340/380 [nm]	-0.00165454	-0.00856426	0.00900173
Muscarine	-0.00208156	-0.00901735	0.00840101
	-0.00279026	-0.00821014	0.00926318
	-0.00665979	-0.00968619	0.00822637
	-0.00217084	-0.00949517	0.00809237
	-0.00648184	-0.00906213	0.00838397
	-0.00259023	-0.00886353	0.00909589
	-0.00477964	-0.009512	0.00755469
	-0.00511916	-0.009697	0.00940978
	-0.00256587	-0.0078227	0.0103789
	-0.00461772	-0.00954328	0.00794381
	-0.00415475	-0.00853243	0.00933609
	-0.00747437	-0.00920268	0.00940632
	-0.00666359	-0.00922661	0.00990506
	-0.00817998	-0.0101901	0.00956262
	-0.00555332	-0.0080628	0.00944472
	-0.00673598	-0.00818385	0.00906198
	-0.0062168	-0.00971677	0.00956248
	-0.00369684	-0.0081664	0.010242
	-0.00555868	-0.00856892	0.00790789
	-0.00751607	-0.00937062	0.0103903
	-0.00382045	-0.00769415	0.00857975
	-0.00718675	-0.00930421	0.00930126
	-0.00411758	-0.00834166	0.0103127
	-0.00658814	-0.00849741	0.00914939
	-0.00346426	-0.00685328	0.00900406
	-0.00318579	-0.00822667	0.00967267
	-0.00505811	-0.00610457	0.00905405
	-0.00236303	-0.00785545	0.00840662
	-0.00225976	-0.00741333	0.00932241
	-0.00323994	-0.00653105	0.0104263
	0.000832542	-0.00547172	0.010164
	-0.00415047	-0.00719141	0.0114204
	-0.00140324	-0.00602778	0.00864194
	-0.00306663	-0.0064553	0.00947564
	0.000265803	-0.00589005	0.00833975
	0.00219454	-0.00382729	0.0108733
	-0.00118933	0.000964235	0.0100933
	2.51297e-05	0.00841064	0.0102904
	0.000401533	0.0157031	0.00887048
	-0.000507507	0.0160825	0.00962512
	-0.00421499	0.01949	0.00875889
	-0.00199918	0.0262512	0.00991514
	-0.000397977	0.0305711	0.0103195
	0.000833521	0.0408639	0.00936389
	-0.00327456	0.0451178	0.00955249
	-0.00278011	0.0450833	0.00942514
	2.48732e-05	0.0464003	0.00849948
	0.00640777	0.0582864	0.00921187
	0.155102	0.0857531	0.0143364
	0.302307	0.138151	0.0240945
	0.400351	0.174852	0.0444079
	0.454576	0.189619	0.074092
	0.518109	0.195626	0.0993554
	0.559493	0.199959	0.116325
	0.594706	0.199846	0.131988
	0.619356	0.197981	0.140038
	0.662505	0.19541	0.14897
	0.690722	0.19678	0.160637
	0.715246	0.211004	0.16885
	0.718779	0.229247	0.172166
	0.728294	0.23862	0.1751
	0.732488	0.241015	0.177715
	0.741111	0.239751	0.180861
	0.738733	0.238721	0.178422
	0.748807	0.234077	0.178047
	0.743928	0.233186	0.176136
	0.738006	0.231703	0.170753
	0.74311	0.228728	0.170279
	0.73762	0.223931	0.167295
	0.737557	0.224085	0.164412
	0.740267	0.220414	0.160395
	0.732714	0.217916	0.157199
	0.731208	0.214207	0.156929
	0.731834	0.214058	0.153476
	0.724694	0.209691	0.151426
	0.716889	0.205708	0.149516
	0.708415	0.203434	0.14728
	0.699554	0.201105	0.143286
	0.704525	0.200309	0.142643
	0.696002	0.198451	0.140652
	0.698265	0.19538	0.1377
	0.686663	0.196151	0.135501
	0.685109	0.194503	0.133763
	0.682194	0.192924	0.130964
	0.665705	0.187596	0.129509
	0.668297	0.188101	0.129003
	0.664385	0.187089	0.129036
	0.665624	0.18771	0.125503
	0.660816	0.188992	0.12531
	0.658566	0.185544	0.124707
	0.655985	0.185541	0.122107
	0.64733	0.185206	0.122045
	0.643942	0.18414	0.119478
	0.639646	0.182232	0.118223
	0.634218	0.183182	0.11654
	0.630824	0.182144	0.117345
	0.629569	0.181323	0.118063
	0.613651	0.182395	0.115266
	0.615476	0.175288	0.114034
	0.602134	0.177967	0.112931
	0.603137	0.176041	0.112165
	0.598221	0.176953	0.109253
	0.587138	0.169451	0.10986
	0.578589	0.171928	0.107548
	0.573079	0.17073	0.109454
	0.580002	0.168001	0.106439
	0.565707	0.169143	0.103437
	0.553613	0.167255	0.103487
	0.54967	0.1648	0.104246
	0.547353	0.164598	0.103892
	0.539248	0.163134	0.10229
	0.531742	0.160626	0.102552
	0.519775	0.160278	0.100823
	0.514335	0.159192	0.100085
	0.503786	0.157016	0.10095
	0.505296	0.155141	0.0990826
	0.493835	0.15089	0.100652
	0.487036	0.151962	0.0993435
	0.485265	0.14822	0.0979738
	0.469015	0.146147	0.0975566
	0.469816	0.144123	0.0965531
	0.46179	0.146266	0.0943845
	0.456952	0.141523	0.0929734
	0.451401	0.13909	0.0894986
	0.441165	0.137994	0.0883281
	0.441134	0.13528	0.0834246
	0.436503	0.132413	0.0843019
	0.425031	0.127856	0.0821876
	0.414891	0.128385	0.0785534
	0.420264	0.130265	0.0794216
	0.405351	0.1251	0.0762639
	0.409729	0.123504	0.0749147
	0.400044	0.121884	0.0737015
	0.399253	0.117841	0.0705043
	0.389517	0.116602	0.069715
	0.384298	0.117731	0.0710876
	0.387578	0.114113	0.0680859
	0.369621	0.11182	0.0700943
	0.365835	0.111013	0.0681703
	0.368193	0.105673	0.0648557
	0.356143	0.103694	0.0673602
	0.352762	0.102919	0.0655504
	0.357369	0.0986485	0.0647579
	0.343568	0.0986286	0.0608154
	0.34005	0.0948624	0.0619266
	0.327959	0.0920077	0.0620756
	0.333961	0.0906532	0.0595985
	0.327006	0.0889932	0.0588615
	0.318599	0.0866261	0.0612515
	0.314746	0.0834382	0.0595335
	0.311513	0.0813331	0.059019
	0.309559	0.0805662	0.0585444
	0.305986	0.07622	0.0566557
	0.301189	0.0765488	0.0573454
	0.29865	0.0709972	0.0570875
	0.291807	0.0707343	0.0555932
	0.282977	0.0684558	0.0555118
	0.283524	0.0676896	0.0519702
	0.274832	0.0640064	0.0524217
	0.274337	0.0636738	0.0514112
	0.274241	0.0606217	0.0500021
	0.260494	0.058599	0.0484921
	0.263437	0.0581999	0.0498022
	0.250581	0.0535883	0.0496567
	0.253155	0.0538247	0.047134
	0.249026	0.0513774	0.0475281
	0.244044	0.0497685	0.0464028
	0.234617	0.0495744	0.0477475
	0.23472	0.044022	0.0467451
	0.231559	0.0435758	0.0485053
	0.226912	0.0428565	0.0469765
	0.219483	0.0407984	0.0465155
	0.218806	0.0381071	0.046982
	0.209467	0.0377762	0.044292
	0.20546	0.0383689	0.0451744
	0.200408	0.0367105	0.0460104
	0.19912	0.0334316	0.0463715
	0.198591	0.0340004	0.0469497
	0.189284	0.0297341	0.0459356
