# Supplementary material for: TRPC5 controls the adrenaline-mediated counter regulation of hypoglycemia
Source: EMBO J. 2024 Oct 7;43(23):5813–36. doi: 10.1038/s44318-024-00231-0 (PMC11612138; doi:10.1038/s44318-024-00231-0)
Supplement: Supplementary file 8 — Source data Fig. 5 [file 44318_2024_231_MOESM8_ESM.zip › Figure 5/5N.xlsx]

## Sheet: Readme
The data in the sheet labeled 5N can be interpreted as follows:
1) All numerical values are in counts, without unit
2) Row 1 of the sheet contains the genotype of the mice from which the data was collected.
3) Rows 2 and below contain the actual data.
The sheet labeled Stats contains the statistical summary of the data in sheet 5N

## Sheet: 5N
Fig. 5N	Trpc5fx/0;DBH-Cre-	Trpc5fx/0;DBH-Cre+
cum. Amp. Events	103	2
t= 250 s	38	75
	95	0
	61	34
	133	17
	28	0
	31	36
	59	26
	26	19
	121	6
	63	1
	126	0
	62	17
	83	27
	54	40
	62	48
	26	30
	89	42
	127	25
	130	21
		31
		43
		36
		31
		30
		150

## Sheet: Stats
25% Percentile	42	14.25
Median	62.5	28.5
75% Percentile	116.5	37
Mean	75.85	30.27
Std. Deviation	37.65	30.16
Std. Error of Mean	8.418	5.915
Mann Whitney test
P value	6.29207e-05
Exact or approximate P value?	Exact
P value summary	****
Significantly different (P < 0.05)?	Yes
One- or two-tailed P value?	Two-tailed
Sum of ranks in column A,B	651 , 430
Mann-Whitney U	79
