# Supplementary material for: TRPC5 controls the adrenaline-mediated counter regulation of hypoglycemia
Source: EMBO J. 2024 Oct 7;43(23):5813–36. doi: 10.1038/s44318-024-00231-0 (PMC11612138; doi:10.1038/s44318-024-00231-0)
Supplement: Supplementary file 8 — Source data Fig. 5 [file 44318_2024_231_MOESM8_ESM.zip › Figure 5/5B.xlsx]

## Sheet: Readme
The data in the sheet labeled 5B can be interpreted as follows:
1) All numerical values are in arbitrary units of FuraII fluorescence.
2) Row 1 of the sheet contains the genotype of the mice/cells on which the data was collected.
3) Rows 2 and below contain the actual data.
The sheet Stats contains statistical analysis of the data in 5B

## Sheet: 5B
Fig. 5B	wt	Trpc5–/0	Trpc1/4/5–/–
Ratio 340/380 [nm]	-0.0234433	0.139554	1.1071
PACAP	0.0407548	0.130637	0.332939
bar graph	0.0421027	0.175168	0.686036
	0.0743386	0.14571	0.716374
	0.726352	0.139018	1.3916
	-0.0567884	0.158561	0.0135375
	0.491534	0.364558	-0.0192916
	3.25489	0.29174	-0.0216437
	1.05612	0.446538	-0.0468922
	2.0619	0.178418	-0.0561115
	2.05857		0.00311408
	3.83904		0.125074
			-0.0791551
			-0.0690901
			-0.0538901

## Sheet: Stats
25% Percentile	0.04109	0.1394	-0.05389
Median	0.6089	0.1669	0.003114
75% Percentile	2.061	0.3099	0.686
Mean	1.13	0.217	0.2686
Std. Deviation	1.361	0.1112	0.4789
Std. Error of Mean	0.393	0.03517	0.1236
ANOVA summary
F	4.54
P value	0.0179
P value summary	*
Tukey's multiple comparisons test	Summary	Adjusted P Value
wt vs. Trpc5–/0	*	0.0395
wt vs. Trpc1/4/5–/–	*	0.0306
Trpc5–/0 vs. Trpc1/4/5–/–	ns	0.9874
