# Supplementary material for: TRPC5 controls the adrenaline-mediated counter regulation of hypoglycemia
Source: EMBO J. 2024 Oct 7;43(23):5813–36. doi: 10.1038/s44318-024-00231-0 (PMC11612138; doi:10.1038/s44318-024-00231-0)
Supplement: Supplementary file 8 — Source data Fig. 5 [file 44318_2024_231_MOESM8_ESM.zip › Figure 5/5I.txt]

Source data for the exemplary recordings of figure 5I can be found on Bio Studies with Accession Number S-BSST1529
