# Supplementary material for: TRPC5 controls the adrenaline-mediated counter regulation of hypoglycemia
Source: EMBO J. 2024 Oct 7;43(23):5813–36. doi: 10.1038/s44318-024-00231-0 (PMC11612138; doi:10.1038/s44318-024-00231-0)
Supplement: Supplementary file 8 — Source data Fig. 5 [file 44318_2024_231_MOESM8_ESM.zip › Figure 5/5E.xlsx]

## Sheet: Readme
The data in the sheet labeled 5E can be interpreted as follows:
1) All numerical values are in arbitrary units of FuraII fluorescence ratio.
2) Row 1 of the sheet contains the genotype of the mice/cells on which the data was collected.
3) Rows 2 and below contain the actual data.
4) Datapoints were collected at 3 points per second.

## Sheet: 5E
Fig. 5E	wt	Trpc5–/0	Trpc1/4/5–/–
Ratio 340/380 [nm]	0	0	0
Englerin A	0.00201699	-0.0174352	0.00842322
time course	0.00367732	-0.0205556	0.00553368
	0.00409628	-0.0210666	0.00253514
	0.00572994	-0.0208637	0.00119795
	0.00577079	-0.018346	0.0050219
	0.00671566	-0.0185236	0.00309975
	0.00716599	-0.0199558	-0.00222628
	0.00869079	-0.0220891	-0.00149223
	0.00962912	-0.0218321	-0.000143449
	0.00874235	-0.0232675	-0.00355098
	0.00811921	-0.0228646	-0.000331335
	0.0104256	-0.0234519	-0.00448658
	0.0125268	-0.023683	-7.2048e-05
	0.012736	-0.0220609	0.000171901
	0.0122966	-0.0224989	-0.00323688
	0.0143293	-0.0251982	-0.00380128
	0.0118154	-0.0265714	0.000586213
	0.0111858	-0.0250141	-0.00523431
	0.0116557	-0.0236668	-0.00433089
	0.0142489	-0.0236126	-0.0043726
	0.0154282	-0.0221086	-0.00416866
	0.0152117	-0.0263678	-0.00412816
	0.0144152	-0.0238294	-0.00493182
	0.0158469	-0.0214004	-0.00237681
	0.0187706	-0.0217937	-0.00089363
	0.0191521	-0.025293	-0.00479155
	0.0205177	-0.0267074	-0.00679257
	0.203263	-0.0256615	-0.00421507
	0.179042	-0.0267263	-0.0031968
	0.216258	-0.0226994	-0.00422163
	0.38698	-0.0270821	-0.00262274
	0.630863	-0.0253428	-0.00328015
	0.908212	-0.0261825	-0.00455144
	1.24727	-0.0212712	-0.00439688
	1.4769	-0.0242895	-0.00465176
	1.70123	-0.022971	-0.00755023
	1.85521	-0.0219686	-0.00529134
	1.97983	-0.0230365	-0.00365388
	2.01186	-0.0218297	-0.00235019
	2.02747	-0.0231506	-0.00498917
	2.03298	-0.0207594	-0.00370148
	2.06653	-0.0204248	-0.00346009
	2.12735	-0.022045	-0.00193326
	2.11329	-0.0226284	0.000186062
	2.0655	-0.0208261	-0.00409474
	2.05792	-0.0217919	-0.00595879
	2.05303	-0.0238336	-0.00226506
	1.99817	-0.0234695	-0.00623884
	1.96824	-0.0196982	-0.0049706
	1.95471	-0.0190997	-0.00541157
	1.93799	-0.0216143	-0.00335733
	1.83422	-0.0198097	-0.00365082
	1.76615	-0.0237808	-0.00499124
	1.75348	-0.0214261	-0.00337057
	1.73355	-0.0230621	-0.004839
	1.67004	-0.0181726	-0.00507752
	1.64779	-0.0209246	-0.00314299
	1.6085	-0.0196309	-0.00903386
	1.66656	-0.0215351	-0.006653
	1.60736	-0.0190369	-0.00378932
	1.5793	-0.0195158	-0.00615839
	1.5978	-0.0204891	-0.00446458
	1.5973	-0.0187946	-0.00515374
	1.6029	-0.0243508	-0.00545249
	1.59603	-0.019462	-0.00721337
	1.56474	-0.0190999	-0.00752536
	1.57115	-0.0203721	-0.00823332
	1.53196	-0.0192242	-0.00768271
	1.56808	-0.022085	-0.00356728
	1.51396	-0.0113333	-0.00338936
	1.5525	-0.0208791	-0.00820004
	1.52177	-0.0171876	-0.00998331
	1.50323	-0.016185	0.0146685
	1.50274	-0.0282293	-0.00348233
	1.49548	-0.0139643	0.00216191
	1.47531	-0.0134582	-0.000946938
	1.4666	-0.00748734	0.00163776
	1.45962	-0.0127461	0.000965009
	1.43258	-0.0141055	0.00333343
	1.40351	-0.0143436	0.00115906
	1.40448	-0.0116043	0.00310282
	1.44617	-0.0166756	0.00426577
	1.41329	-0.0130187	0.000562505
	1.39843	-0.012721	-0.00160722
	1.4117	-0.0137181	0.00302162
	1.40253	-0.0137441	0.00330478
	1.40732	-0.0151955	0.00326287
	1.35549	-0.0100795	0.00310737
	1.38139	-0.0165977	0.000648043
	1.34833	-0.0118731	0.00441241
	1.32573	-0.0149918	0.00298904
	1.29217	-0.0147118	0.0037607
	1.2664	-0.0141545	0.000496403
	1.29852	-0.00946537	0.00205547
	1.26162	-0.00980962	7.69469e-05
	1.28807	-0.00778743	0.00255049
	1.27549	-0.0095621	0.00109623
	1.26617	-0.0106331	0.00216742
	1.24218	-0.00657109	0.000789535
	1.20929	-0.00780924	-8.97858e-05
	1.15789	-0.0079541	0.00156512
	1.12849	-0.00560084	-0.00140778
	1.14408	-0.0119585	0.003221
	1.11077	-0.0083804	3.26696e-05
	1.12165	-0.0116521	0.00132305
	1.09651	-0.00733804	0.00152142
	1.09858	-0.00828621	-0.000681302
	1.08711	-0.0122061	-7.80093e-06
	1.06546	-0.00414212	-0.00011613
	1.07608	-0.00905632	0.00175852
	1.04821	-0.0118504	0.000558848
	1.03178	-0.00902745	0.00190011
	1.0241	-0.00986121	-0.00409918
	0.999974	-0.00829534	-0.00225113
	0.967984	-0.00904119	-0.00031293
	0.974041	-0.00932695	-0.00108722
	0.983468	-0.00835539	0.000386993
	0.970551	-0.0077811	-0.00328561
	0.985298	-0.0118688	0.00263228
	0.974532	-0.0109775	-0.000976137
	0.961961	-0.0101672	0.0030701
	0.952164	-0.0120876	0.00273482
	0.926564	-0.0108839	-0.00294881
	0.896983	-0.0137353	-0.000722957
	0.878515	-0.0122774	-0.00129574
	0.8627	-0.0126915	-0.000827188
	0.833315	-0.0245847	0.000702698
	0.822971	0.00146805	0.00190643
	0.828272	-0.0233098	-0.000400874
	0.845695	-0.0171395	-0.00126405
	0.849175	-0.0143939	0.000641054
	0.857588	-0.0214951	-0.00139575
	0.830719	-0.01902	-0.00406578
	0.831322	-0.0140556	0.000956353
	0.804097	-0.0165777	-0.0057921
	0.793892	-0.010735	-0.000829247
	0.770543	-0.0113046	-0.00394109
	0.763642	-0.0132377	-0.00331168
	0.772884	-0.0115689	-0.00575223
	0.735563	-0.0107962	-0.00305503
	0.733239	-0.0123878	-0.00258483
	0.720295	-0.0138736	-0.00336809
	0.719262	-0.0116384	-0.00174145
	0.712175	-0.014612	-0.00463143
	0.703552	-0.00985502	-0.00334049
	0.740141	-0.013212	0.0063482
	0.751567	-0.0173172	-0.0111159
	0.768963	-0.0151152	-0.00177634
	0.763524	-0.0126469	-0.0151047
	0.777468	-0.0152416	-0.00973235
	0.793385	-0.0124866	-0.00312112
	0.780101	-0.0126674	-0.00142375
	0.773867	-0.010151	-0.00585162
	0.783293	-0.0141426	-0.00573109
	0.773037	-0.0134898	-0.00191194
	0.767191	-0.0150341	-0.0062574
	0.788838	-0.0158526	-0.00422321
	0.772706	-0.0145547	-0.00783967
	0.758842	-0.0150547	-0.00263482
	0.769034	-0.0128377	-0.00598905
	0.767922	-0.017024	-0.00432393
	0.728826	-0.0160353	-0.00177462
	0.702179	-0.0180897	-0.00573936
	0.706589	-0.0148598	-0.00611627
	0.695147	-0.016576	-0.00746188
	0.6864	-0.017674	-0.00869891
	0.660701	-0.0174027	-0.00850753
	0.632248	-0.0153489	-0.0058056
	0.65279	-0.0145954	-0.00910729
	0.652311	-0.0187636	-0.00635951
	0.636812	-0.019821	-0.00659695
	0.648756	-0.0193241	-0.00879565
	0.693478	-0.0198441	-0.00793403
	0.708062	-0.0188614	-0.00682831
	0.703019	-0.0196981	-0.00926237
	0.704982	-0.0194524	-0.00476067
	0.703968	-0.0181383	-0.00952733
	0.719033	-0.0197818	-0.00815786
	0.717067	-0.0167818	-0.00806847
