# Supplementary material for: TRPC5 controls the adrenaline-mediated counter regulation of hypoglycemia
Source: EMBO J. 2024 Oct 7;43(23):5813–36. doi: 10.1038/s44318-024-00231-0 (PMC11612138; doi:10.1038/s44318-024-00231-0)
Supplement: Supplementary file 8 — Source data Fig. 5 [file 44318_2024_231_MOESM8_ESM.zip › Figure 5/5P.xlsx]

## Sheet: Readme
The data in the sheet labeled 5P can be interpreted as follows:
1) All numerical values are the cummulative amperometric events
2) Row 1 of the sheet contains the genotype of the mice/cells on which the data was collected.
3) Rows 2 and below contain the actual data.
4) Column B indicates the time for the corresponding data in the same row.

## Sheet: 5P
Fig. 5P	Time (s)	wt	Trpc5-/0
cum. Amp. Events	0	0	0
Muscarine	5	0	0
	10	0.0667	0
	15	0.1333	0.1
	20	0.2	0.1
	25	0.2667	0.1
	30	0.2667	0.1
	35	0.6	0.1
	40	1.6	0.2
	45	2	0.2
	50	3.0667	0.2
	55	3.8	0.2
	60	5.2	0.2
	65	6.8	0.2
	70	8.1333	0.2
	75	9.7333	0.2
	80	11.4667	0.2
	85	13.0667	0.2
	90	14.8667	0.3
	95	17.0667	0.4
	100	20	0.4
	105	22.3333	0.4
	110	24.2667	0.6
	115	27.4	0.7
	120	30	0.7
	125	32.4	0.8
	130	34.2	0.9
	135	36.1333	0.9
	140	38.1333	0.9
	145	39.8667	1
	150	41.6667	1.1
	155	43	1.3
	160	45.1333	1.6
	165	47.1333	1.7
	170	49.2667	1.7
	175	50.4667	1.8
	180	51.8667	2
	185	53.5333	2.3
	190	55.2	2.3
	195	56.8	2.4
	200	58.5333	2.6
	205	60.2	2.7
	210	61.4667	3
	215	62.7333	3.1
	220	65	3.8
	225	66.1333	4
	230	68.2	4
	235	69.6667	4.2
	240	70.9333	4.2
	245	72.9333	4.3
	250	74.6667	4.4
	255	75.8667	4.5
	260	76.9333	4.6
	265	77.6667	4.8
	270	78.7333	4.9
	275	79.8	4.9
	280	81.0667	5.8
	285	81.8667	6.2
	290	82.7333	6.2
	295	83.5333	6.2
	300	84.4667	6.2
	305	85.8	6.5
	310	86.2667	6.5
	315	87.1333	6.7
	320	87.8	6.8
	325	88.3333	7.1
	330	88.8	7.3
	335	89.2667	7.8
	340	89.6667	7.9
	345	90.1333	7.9
	350	90.5333	8.2
	355	91.0667	8.6
	360	91.4667	8.8
	365	91.8	8.9
	370	92.4667	9.5
	375	93.1333	9.8
	380	93.6667	10.5
	385	94.0667	11
	390	94.6	11.5
	395	94.9333	11.9
	400	94.9333	12.2
	405	94.9333	12.5
	410	94.9333	12.5
