# Supplementary material for: TRPC5 controls the adrenaline-mediated counter regulation of hypoglycemia
Source: EMBO J. 2024 Oct 7;43(23):5813–36. doi: 10.1038/s44318-024-00231-0 (PMC11612138; doi:10.1038/s44318-024-00231-0)
Supplement: Supplementary file 8 — Source data Fig. 5 [file 44318_2024_231_MOESM8_ESM.zip › Figure 5/5Q.xlsx]

## Sheet: Readme
The data in the sheet labeled 5Q can be interpreted as follows:
1) All numerical values are in counts, without unit
2) Row 1 of the sheet contains the genotype of the mice from which the data was collected.
3) Rows 2 and below contain the actual data.
The sheet labeled Stats contains the statistical summary of the data in sheet 5Q

## Sheet: 5Q
Fig. 5Q	wt	Trpc5–/0
cum. Amp. Events	203	2
Muscarine	165	7
t=410 s	76	37
	219	28
	73	17
	74	18
	76	11
	126	0
	131	3
	89	2
	34
	34
	94
	9
	59

## Sheet: Stats
25% Percentile	59	2
Median	76	9
75% Percentile	131	20.5
Mean	97.5	12.5
Std. Deviation	60.9	12.4
Std. Error of Mean	15.7	3.93
Mann Whitney test
P value	0.000179399
Exact or approximate P value?	Exact
P value summary	****
Significantly different (P < 0.05)?	Yes
One- or two-tailed P value?	Two-tailed
Sum of ranks in column A,B	263 , 62
Mann-Whitney U	7
