# Supplementary material for: TRPC5 controls the adrenaline-mediated counter regulation of hypoglycemia
Source: EMBO J. 2024 Oct 7;43(23):5813–36. doi: 10.1038/s44318-024-00231-0 (PMC11612138; doi:10.1038/s44318-024-00231-0)
Supplement: Supplementary file 8 — Source data Fig. 5 [file 44318_2024_231_MOESM8_ESM.zip › Figure 5/5D.xlsx]

## Sheet: Readme
The data in the sheet labeled 5D can be interpreted as follows:
1) All numerical values are in arbitrary units of FuraII fluorescence.
2) Row 1 of the sheet contains the genotype of the mice/cells on which the data was collected.
3) Rows 2 and below contain the actual data.
The sheet Stats contains statistical analysis of the data in 5B

## Sheet: 5D
Fig. 5D	wt	Trpc5–/0	Trpc1/4/5–/–
Ratio 340/380 [nm]	0.792372	0.325503	0.143037
Muscarine	0.216771	0.401034	0.169904
bar graph	0.963275	0.435768	0.219788
	0.520765	-0.0202945	0.264101
	0.358755	-0.0163412	0.164957
	0.256564	0.547757	-0.00971205
	0.197188	-0.0110668	-0.0208662
	1.30838	0.119131	0.224774
	0.678981	0.261502	0.273841
	0.227338	0.360951	0.242258
	0.515688	0.0937618	0.204116
	0.663565	0.323555	0.0446686
	1.24954	0.311941	0.254201
	1.55268		0.210012
	1.48547		0.327842

## Sheet: Stats
25% Percentile	0.257	0.0413	0.143
Median	0.664	0.312	0.21
75% Percentile	1.25	0.381	0.254
Mean	0.732	0.241	0.181
Std. Deviation	0.476	0.188	0.103
Std. Error of Mean	0.123	0.0523	0.0266
ANOVA summary
F	14.45
P value	<0.0001
P value summary	****
Tukey's multiple comparisons test	Summary	Adjusted P Value
wt vs. Trpc5–/0	***	0.000370442
wt vs. Trpc1/4/5–/–	****	4.21976e-05
Trpc5–/0 vs. Trpc1/4/5–/–	ns	0.8626
