# Supplementary material for: TRPC5 controls the adrenaline-mediated counter regulation of hypoglycemia
Source: EMBO J. 2024 Oct 7;43(23):5813–36. doi: 10.1038/s44318-024-00231-0 (PMC11612138; doi:10.1038/s44318-024-00231-0)
Supplement: Supplementary file 8 — Source data Fig. 5 [file 44318_2024_231_MOESM8_ESM.zip › Figure 5/5H.xlsx]

## Sheet: Readme
The data in the sheet labeled 5H can be interpreted as follows:
1) All numerical values are in arbitrary units of FuraII fluorescence.
2) Row 1 of the sheet contains the genotype of the mice/cells on which the data was collected.
3) Rows 2 and below contain the actual data.
The sheet Stats contains statistical analysis of the data in 5F

## Sheet: 5H
Fig. 5H	wt	Trpc5–/0	Trpc1/4/5–/–
Ratio 340/380 [nm]	1.90509	9.18758	4.90424
Nicotine	-0.579721	6.46738	4.92754
bar graph	1.47012	1.11225	4.49836
	1.46031	0.619581	6.24348
	2.01789	6.88185	1.68959
	5.34453	3.5001	2.72306
	6.60218	5.72172	2.7673
	4.3335	1.72159	3.94798
	5.4206	3.46343	0.329208
	1.89431	3.13689	0.260113
	6.03728	5.31564	0.307154
	4.01068	4.62868	-0.195509
	1.87131	0.351146	3.60128
	2.27527	1.24793	3.30184
		1.36328	4.70689
		1.49319	3.40989
		-0.0943312	3.14962
		1.03927	2.99888
			2.74189
			-0.287798
			0.178312

## Sheet: Stats
25% Percentile	1.771	1.094	0.3182
Median	2.147	2.429	2.999
75% Percentile	5.364	5.417	4.223
Mean	3.147	3.175	2.676
Std. Deviation	2.126	2.657	1.938
Std. Error of Mean	0.5682	0.6264	0.423
ANOVA summary
F	0.2964
P value	0.7448
P value summary	ns
Tukey's multiple comparisons test	Summary	Adjusted P Value
wt vs. Trpc5–/0	ns	0.9993
wt vs. Trpc1/4/5–/–	ns	0.8176
Trpc5–/0 vs. Trpc1/4/5–/–	ns	0.7708
