# Supplementary material for: TRPC5 controls the adrenaline-mediated counter regulation of hypoglycemia
Source: EMBO J. 2024 Oct 7;43(23):5813–36. doi: 10.1038/s44318-024-00231-0 (PMC11612138; doi:10.1038/s44318-024-00231-0)
Supplement: Supplementary file 8 — Source data Fig. 5 [file 44318_2024_231_MOESM8_ESM.zip › Figure 5/5K.xlsx]

## Sheet: Readme
The data in the sheet labeled 5K can be interpreted as follows:
1) All numerical values are in counts, without unit
2) Row 1 of the sheet contains the genotype or treatment group.
3) Rows 2 and below contain the actual data.
The sheet labeled Stats contains the statistical summary of the data in sheet 5K

## Sheet: 5K
Fig. 5K	wt	Trpc5–/0	wt + HC-070
cum. Amp. Events	71	17	0
t= 250 s	45	21	13
	30	20	9
	51	13	6
	31	36	0
	30	28	41
	90	32	20
	86	35	29
	54	8	6
	30	25	33
	34	53	20
	43	32	0
	55	14	11
	64	8	29
	75	6	12
	106	8	5
	86	30	2
	84	9	1
	40	20	1
	46	64	1
	138	9
	43
	34

## Sheet: Stats
25% Percentile	34	9	1
Median	51	20	7.5
75% Percentile	84	32	20
Maximum	138	64	41
Mean	59.39	23.24	11.95
Std. Deviation	28.46	15.37	12.6
Std. Error of Mean	5.934	3.355	2.817
ANOVA summary
F	32.07
P value	3.03e-10
P value summary	****
Tukey's multiple comparisons test	Summary	Adjusted P Value
wt vs. Trpc5–/0	****	6e-07
wt vs. HC-070	****	<2E-16
Trpc5–/0 vs. HC-070	ns	0.189968
