# Supplementary material for: TRPC5 controls the adrenaline-mediated counter regulation of hypoglycemia
Source: EMBO J. 2024 Oct 7;43(23):5813–36. doi: 10.1038/s44318-024-00231-0 (PMC11612138; doi:10.1038/s44318-024-00231-0)
Supplement: Supplementary file 8 — Source data Fig. 5 [file 44318_2024_231_MOESM8_ESM.zip › Figure 5/5G.xlsx]

## Sheet: Readme
The data in the sheet labeled 5G can be interpreted as follows:
1) All numerical values are in arbitrary units of FuraII fluorescence ratio.
2) Row 1 of the sheet contains the genotype of the mice/cells on which the data was collected.
3) Rows 2 and below contain the actual data.
4) Datapoints were collected at 3 points per second.

## Sheet: 5G
Fig. 5G	wt	Trpc5–/0	Trpc1/4/5–/–
Ratio 340/380 [nm]	0	0	0
Nicotine	0.011	-0.0211918	0.0138768
time course	0.14	-0.0373654	0.0414459
	0.0157615	-0.0230838	0.0386449
	0.0219118	-0.0156493	0.214923
	0.00146767	-0.0326952	0.239848
	0.0195895	-0.0342404	0.250628
	0.0405295	-0.0407104	0.244091
	0.0340183	-0.0042896	0.210491
	0.0755179	0.00407095	0.279601
	0.0766321	0.0399264	0.249622
	0.0967905	0.035883	0.275845
	0.0626884	0.067277	0.258402
	0.118677	0.0854421	0.273887
	0.198038	0.127679	0.275368
	0.260248	0.160266	0.278625
	0.25779	0.204271	0.28254
	0.254235	0.20391	0.308019
	0.216943	0.217378	0.298927
	0.219491	0.206004	0.316714
	0.228084	0.245867	0.302668
	0.242709	0.260657	0.301776
	0.203932	0.253463	0.311671
	0.180818	0.269968	0.316775
	0.1737	0.312793	0.33336
	0.128938	0.369336	0.317337
	0.119648	0.428573	0.347027
	0.2116	0.500165	0.363178
	0.333112	0.518479	0.422154
	0.486374	0.477818	0.501363
	0.549876	0.550423	0.551112
	0.528346	0.684832	0.606377
	0.580658	0.795128	0.692881
	0.992757	0.902826	0.817754
	1.60939	1.17573	1.11734
	2.0893	1.421	1.58533
	2.31314	1.79727	1.98163
	2.57611	2.12853	2.22847
	2.70263	2.20894	2.44702
	2.82602	2.43577	2.5768
	3.01704	2.63406	2.67635
	3.14738	2.83631	2.74247
	3.17428	2.97791	2.75183
	3.1725	3.16154	2.78493
	3.25146	3.18399	2.77732
	3.26661	3.1754	2.76131
	3.24389	3.19429	2.7837
	3.18735	3.24321	2.77817
	3.09138	3.24856	2.75505
	3.00568	3.13318	2.71857
	2.97611	3.18721	2.70047
	2.87393	3.07841	2.66284
	2.91711	3.06254	2.65259
	2.82008	3.05264	2.63204
	2.76497	2.9017	2.62166
	2.77913	2.92114	2.58911
	2.70661	2.8085	2.57131
	2.73751	2.78454	2.55877
	2.74756	2.73248	2.54781
	2.75398	2.73649	2.54148
	2.76268	2.71605	2.52157
	2.87793	2.75545	2.51829
	2.90611	2.784	2.51909
	2.84558	2.7863	2.48939
	2.87604	2.76742	2.45899
	2.83893	2.71939	2.46663
	2.84642	2.66872	2.44366
	2.80634	2.63452	2.44693
	2.80198	2.60502	2.437
	2.74823	2.70537	2.42094
	2.73529	2.60234	2.44827
	2.69058	2.57533	2.42535
	2.62307	2.49022	2.43066
	2.66675	2.45172	2.43822
	2.64537	2.47029	2.43253
	2.63658	2.42568	2.41608
	2.64068	2.36606	2.40412
	2.58939	2.37645	2.3894
	2.57964	2.2979	2.42083
	2.61616	2.28861	2.35366
	2.58347	2.30107	2.36603
	2.55979	2.30922	2.33446
	2.54516	2.2988	2.36092
	2.53275	2.2668	2.33115
	2.54939	2.28545	2.29365
	2.47934	2.34828	2.33285
	2.44086	2.33371	2.33627
	2.43765	2.27937	2.31245
	2.38757	2.28541	2.29425
	2.43355	2.26492	2.32157
	2.40671	2.20334	2.28603
	2.42527	2.18722	2.31952
	2.34855	2.14402	2.26145
	2.27348	2.15238	2.26995
	2.26554	2.14882	2.20915
	2.25724	2.17171	2.23063
	2.15869	2.13249	2.21026
	2.21761	2.08319	2.17109
	2.22181	2.0954	2.13356
	2.17117	2.13142	2.16044
	2.14041	2.11091	2.18344
	2.06396	2.08578	2.12559
	1.99439	2.00931	2.12646
	1.97397	2.01587	2.11776
	1.91196	2.03526	2.0816
	1.87484	1.99732	2.06483
	1.83472	1.9823	2.05713
	1.83003	1.9289	2.02504
	1.78608	1.94293	2.02349
	1.75603	1.88727	1.99681
	1.76651	1.88769	1.9556
	1.76367	1.85906	1.94204
	1.79982	1.85119	1.90649
	1.7594	1.85534	1.88944
	1.67057	1.83541	1.88377
	1.62686	1.78348	1.83361
	1.61983	1.75872	1.79848
	1.55567	1.71279	1.80138
	1.59298	1.6958	1.758
	1.62776	1.67229	1.73613
	1.57189	1.64907	1.71701
	1.56021	1.63431	1.72202
	1.60904	1.64925	1.69814
	1.63231	1.60137	1.68091
	1.62939	1.57981	1.65554
	1.62213	1.58706	1.6239
	1.59515	1.57037	1.61044
	1.57406	1.5449	1.58165
	1.56293	1.53735	1.59162
	1.52845	1.52909	1.54087
	1.52784	1.57016	1.54885
	1.48501	1.54352	1.50978
	1.49464	1.50254	1.49325
	1.44449	1.5156	1.45011
	1.45324	1.48117	1.46482
	1.43834	1.43775	1.45065
	1.44459	1.42865	1.42902
	1.41499	1.41325	1.41232
	1.44877	1.47407	1.40919
	1.4192	1.45118	1.39314
	1.38282	1.434	1.36636
	1.39452	1.41622	1.36344
	1.34919	1.44131	1.35075
	1.34196	1.40804	1.35703
	1.32073	1.3821	1.36359
	1.32218	1.37012	1.36909
	1.30453	1.39539	1.30624
	1.24914	1.39966	1.3049
	1.36205	1.42044	1.30221
	1.40997	1.38041	1.30047
	1.4319	1.38265	1.29164
	1.41912	1.37973	1.25035
	1.41961	1.39426	1.28057
	1.39976	1.39201	1.25729
	1.35088	1.39732	1.24956
	1.31389	1.40628	1.23895
	1.34475	1.40828	1.23841
	1.29851	1.41328	1.23303
	1.30458	1.37483	1.2111
	1.28037	1.39951	1.21359
	1.28517	1.42467	1.19035
	1.27007	1.40349	1.18681
	1.34719	1.40026	1.19296
	1.3538	1.36115	1.1801
	1.29251	1.35817	1.18393
	1.25542	1.3801	1.17971
	1.24367	1.36192	1.17307
	1.23352	1.3378	1.17975
	1.19123	1.31439	1.16516
	1.15	1.2961	1.15422
	1.12474	1.2765	1.14044
	1.20696	1.24986	1.13395
	1.20284	1.27362	1.13946
	1.16946	1.28023	1.12809
	1.16458	1.31646	1.12624
	1.21797	1.33449	1.1338
	1.24612	1.38539	1.13551
	1.23623	1.36768	1.11713
	1.23198	1.35695	1.11202
	1.23405	1.36199	1.11237
