# Supplementary material for: TRPC5 controls the adrenaline-mediated counter regulation of hypoglycemia
Source: EMBO J. 2024 Oct 7;43(23):5813–36. doi: 10.1038/s44318-024-00231-0 (PMC11612138; doi:10.1038/s44318-024-00231-0)
Supplement: Supplementary file 8 — Source data Fig. 5 [file 44318_2024_231_MOESM8_ESM.zip › Figure 5/5F.xlsx]

## Sheet: Readme
The data in the sheet labeled 5F can be interpreted as follows:
1) All numerical values are in arbitrary units of FuraII fluorescence.
2) Row 1 of the sheet contains the genotype of the mice/cells on which the data was collected.
3) Rows 2 and below contain the actual data.
The sheet Stats contains statistical analysis of the data in 5F

## Sheet: 5F
Fig. 5F	wt	Trpc5–/0	Trpc1/4/5–/–
Ratio 340/380 [nm]	1.5329	-0.0604471	0.0150888
Englerin A	0.460992	-0.0664342	-0.0315053
bar graph	0.949896	0.0140116	-0.0269793
	0.991903	0.0902439	-0.0624103
	1.92683	-0.0586779	-0.0699936
	3.82959	-0.0580976	-0.0123614
	5.74355	-0.0480269	-0.044073
	2.61371	-0.0443795	-0.020236
	2.60843	-0.02606	0.0935371
	1.72598	-0.0459038	0.0585075
	1.70752	0.0105822	-0.019918
	0.0405646	-0.0115841	-0.0300138
	4.03284	0.00766114	-0.0244779
	1.64967	-0.0254299	-0.00675613
	1.88503	-0.00813261	-0.0252903
			-0.034455
			0.00614229
			-0.0122164
			0.210679

## Sheet: Stats
25% Percentile	0.992	-0.0581	-0.0315
Median	1.73	-0.0261	-0.0202
75% Percentile	2.61	0.00766	0.00614
Mean	2.11	-0.022	-0.00193
Std. Deviation	1.49	0.0414	0.064
Std. Error of Mean	0.384	0.0107	0.0147
ANOVA summary
F	34.85
P value	6.11709e-10
P value summary	****
Tukey's multiple comparisons test	Summary	Adjusted P Value
wt vs. Trpc5–/0	****	<2E-16
wt vs. Trpc1/4/5–/–	****	<2E-16
Trpc5–/0 vs. Trpc1/4/5–/–	ns	0.9972
