# Supplementary material for: TRPC5 controls the adrenaline-mediated counter regulation of hypoglycemia
Source: EMBO J. 2024 Oct 7;43(23):5813–36. doi: 10.1038/s44318-024-00231-0 (PMC11612138; doi:10.1038/s44318-024-00231-0)
Supplement: Supplementary file 8 — Source data Fig. 5 [file 44318_2024_231_MOESM8_ESM.zip › Figure 5/5J.xlsx]

## Sheet: Readme
The data in the sheet labeled 5G can be interpreted as follows:
1) All numerical values are the cummulative amperometric events
2) Row 1 of the sheet contains the genotype of the mice/cells on which the data was collected.
3) Rows 2 and below contain the actual data.
4) Column B indicates the time for the corresponding data in the same row.

## Sheet: 5J
Fig. 5J	Time (s)	wt	Trpc5–/0	wt + HC-070
cum. Amp. Events	0	0	0	0
	5	0.3478	0.0952	0.1
	10	0.6957	0.0952	0.1
	15	1.1304	0.2381	0.25
	20	1.7826	0.619	0.35
	25	2.6522	0.8571	0.65
	30	3.3913	1.2381	0.95
	35	4.0435	1.4762	1.45
	40	4.8261	2	1.7
	45	5.8261	2.5714	1.9
	50	6.6957	2.9048	2.25
	55	7.8261	3.1905	2.45
	60	9.3043	3.7619	2.5
	65	10.0435	4.1429	2.7
	70	11.3043	4.7143	2.8
	75	13	5.2381	3.1
	80	14.7826	5.8571	3.35
	85	16	6.2381	3.55
	90	17.4348	6.9524	3.8
	95	18.7826	7.4762	4
	100	20	7.8095	4.15
	105	21.3043	8.6667	4.65
	110	22.2174	9	5.1
	115	23.4348	9.5238	5.35
	120	24.913	9.9048	5.45
	125	25.9565	10.4286	5.75
	130	27.2174	10.8095	5.9
	135	28.4783	11.2857	6.2
	140	29.7826	11.8571	6.2
	145	31.2174	12.2381	6.6
	150	32.5652	12.8095	6.75
	155	33.5217	13.1905	6.8
	160	34.7826	13.6667	7.1
	165	35.9565	14.2381	7.6
	170	37.3478	14.7619	7.85
	175	38.8261	15.4762	8.1
	180	40.1304	15.9048	8.3
	185	41.8261	16.2857	8.65
	190	43.3043	17	9.2
	195	45.0435	17.3333	9.5
	200	45.8261	17.8571	9.55
	205	46.6522	18.4762	9.9
	210	47.6522	19	10.1
	215	49.0435	19.4762	10.25
	220	50.6087	20.0952	10.5
	225	51.8696	20.6667	10.7
	230	53.087	21.0476	10.85
	235	55.0435	21.9524	11.3
	240	56.5652	22.2857	11.45
	245	57.5217	22.8571	11.75
	250	59.3913	23.2381	11.95
	2.87393	3.07841	2.66284
	2.91711	3.06254	2.65259
	2.82008	3.05264	2.63204
	2.76497	2.9017	2.62166
	2.77913	2.92114	2.58911
	2.70661	2.8085	2.57131
	2.73751	2.78454	2.55877
	2.74756	2.73248	2.54781
	2.75398	2.73649	2.54148
	2.76268	2.71605	2.52157
	2.87793	2.75545	2.51829
	2.90611	2.784	2.51909
	2.84558	2.7863	2.48939
	2.87604	2.76742	2.45899
	2.83893	2.71939	2.46663
	2.84642	2.66872	2.44366
	2.80634	2.63452	2.44693
	2.80198	2.60502	2.437
	2.74823	2.70537	2.42094
	2.73529	2.60234	2.44827
	2.69058	2.57533	2.42535
	2.62307	2.49022	2.43066
	2.66675	2.45172	2.43822
	2.64537	2.47029	2.43253
	2.63658	2.42568	2.41608
	2.64068	2.36606	2.40412
	2.58939	2.37645	2.3894
	2.57964	2.2979	2.42083
	2.61616	2.28861	2.35366
	2.58347	2.30107	2.36603
	2.55979	2.30922	2.33446
	2.54516	2.2988	2.36092
	2.53275	2.2668	2.33115
	2.54939	2.28545	2.29365
	2.47934	2.34828	2.33285
	2.44086	2.33371	2.33627
	2.43765	2.27937	2.31245
	2.38757	2.28541	2.29425
	2.43355	2.26492	2.32157
	2.40671	2.20334	2.28603
	2.42527	2.18722	2.31952
	2.34855	2.14402	2.26145
	2.27348	2.15238	2.26995
	2.26554	2.14882	2.20915
	2.25724	2.17171	2.23063
	2.15869	2.13249	2.21026
	2.21761	2.08319	2.17109
	2.22181	2.0954	2.13356
	2.17117	2.13142	2.16044
	2.14041	2.11091	2.18344
	2.06396	2.08578	2.12559
	1.99439	2.00931	2.12646
	1.97397	2.01587	2.11776
	1.91196	2.03526	2.0816
	1.87484	1.99732	2.06483
	1.83472	1.9823	2.05713
	1.83003	1.9289	2.02504
	1.78608	1.94293	2.02349
	1.75603	1.88727	1.99681
	1.76651	1.88769	1.9556
	1.76367	1.85906	1.94204
	1.79982	1.85119	1.90649
	1.7594	1.85534	1.88944
	1.67057	1.83541	1.88377
	1.62686	1.78348	1.83361
	1.61983	1.75872	1.79848
	1.55567	1.71279	1.80138
	1.59298	1.6958	1.758
	1.62776	1.67229	1.73613
	1.57189	1.64907	1.71701
	1.56021	1.63431	1.72202
	1.60904	1.64925	1.69814
	1.63231	1.60137	1.68091
	1.62939	1.57981	1.65554
	1.62213	1.58706	1.6239
	1.59515	1.57037	1.61044
	1.57406	1.5449	1.58165
	1.56293	1.53735	1.59162
	1.52845	1.52909	1.54087
	1.52784	1.57016	1.54885
	1.48501	1.54352	1.50978
	1.49464	1.50254	1.49325
	1.44449	1.5156	1.45011
	1.45324	1.48117	1.46482
	1.43834	1.43775	1.45065
	1.44459	1.42865	1.42902
	1.41499	1.41325	1.41232
	1.44877	1.47407	1.40919
	1.4192	1.45118	1.39314
	1.38282	1.434	1.36636
	1.39452	1.41622	1.36344
	1.34919	1.44131	1.35075
	1.34196	1.40804	1.35703
	1.32073	1.3821	1.36359
	1.32218	1.37012	1.36909
	1.30453	1.39539	1.30624
	1.24914	1.39966	1.3049
	1.36205	1.42044	1.30221
	1.40997	1.38041	1.30047
	1.4319	1.38265	1.29164
	1.41912	1.37973	1.25035
	1.41961	1.39426	1.28057
	1.39976	1.39201	1.25729
	1.35088	1.39732	1.24956
	1.31389	1.40628	1.23895
	1.34475	1.40828	1.23841
	1.29851	1.41328	1.23303
	1.30458	1.37483	1.2111
	1.28037	1.39951	1.21359
	1.28517	1.42467	1.19035
	1.27007	1.40349	1.18681
	1.34719	1.40026	1.19296
	1.3538	1.36115	1.1801
	1.29251	1.35817	1.18393
	1.25542	1.3801	1.17971
	1.24367	1.36192	1.17307
	1.23352	1.3378	1.17975
	1.19123	1.31439	1.16516
	1.15	1.2961	1.15422
	1.12474	1.2765	1.14044
	1.20696	1.24986	1.13395
	1.20284	1.27362	1.13946
	1.16946	1.28023	1.12809
	1.16458	1.31646	1.12624
	1.21797	1.33449	1.1338
	1.24612	1.38539	1.13551
	1.23623	1.36768	1.11713
	1.23198	1.35695	1.11202
	1.23405	1.36199	1.11237
