# Supplementary material for: TRPC5 controls the adrenaline-mediated counter regulation of hypoglycemia
Source: EMBO J. 2024 Oct 7;43(23):5813–36. doi: 10.1038/s44318-024-00231-0 (PMC11612138; doi:10.1038/s44318-024-00231-0)
Supplement: Supplementary file 8 — Source data Fig. 5 [file 44318_2024_231_MOESM8_ESM.zip › Figure 5/5A.xlsx]

## Sheet: Readme
The data in the sheet labeled 5A can be interpreted as follows:
1) All numerical values are in arbitrary units of FuraII fluorescence ratio.
2) Row 1 of the sheet contains the genotype of the mice/cells on which the data was collected.
3) Rows 2 and below contain the actual data.
4) Datapoints were collected at 3 points per second.

## Sheet: 5A
Fig. 5A	wt	Trpc5–/0	Trpc1/4/5–/–
Ratio 340/380 [nm]	0	0	0
PACAP	0.00690956	-0.00138296	0.0226484
time course	0.00989876	0.000933652	0.0327914
	0.00584439	-0.000538978	0.0330462
	0.00388624	-0.0038038	0.0281443
	-0.00588013	-0.00180472	0.0261989
	0.0128592	-0.00371146	0.0210087
	0.00663476	-0.000176017	0.0213369
	0.0247316	-0.00396791	0.0193722
	-0.0149114	0.0025985	0.0220721
	-0.0316945	-0.0100203	0.0124242
	0.00798355	-0.012781	0.0102121
	0.0502026	-0.00626413	0.0181519
	0.0445964	0.0113675	0.0273329
	0.0191692	0.00866387	0.0238879
	0.00266435	-0.000248283	0.0210829
	-0.0229554	-0.00793275	0.0194097
	-0.0272264	-0.00933856	0.0100391
	-0.0128566	-0.0148345	0.00736362
	-0.027327	-0.00881763	0.0126828
	-0.0240486	-0.0150519	0.0135812
	-0.036698	-0.0103482	0.0172682
	-0.0536614	-0.0165549	0.0157707
	-0.0595218	-0.0211357	0.0113519
	-0.0444378	-0.0229514	0.0128286
	-0.0394983	-0.0175535	0.0145249
	-0.0273822	-0.0161371	0.0109782
	0.00812944	-0.0152433	0.0127907
	-0.0139102	-0.00904585	0.0237136
	0.122867	-0.0149468	0.0137139
	0.236198	-0.0100845	0.230123
	0.543678	0.0169602	0.253
	0.780313	0.101885	0.312102
	0.886778	0.165818	0.367787
	0.971182	0.19819	0.401838
	1.02299	0.220746	0.422143
	1.02959	0.233692	0.435245
	1.09786	0.239622	0.441559
	1.07535	0.255682	0.448912
	1.10585	0.251616	0.444189
	1.07181	0.25838	0.456183
	1.08992	0.247661	0.447072
	1.13045	0.255001	0.446776
	1.13509	0.265813	0.468699
	1.1193	0.268646	0.47729
	1.11004	0.264033	0.473775
	1.12548	0.258339	0.474456
	1.15885	0.262238	0.475354
	1.11696	0.272065	0.481949
	1.13038	0.260966	0.470508
	1.12275	0.26065	0.470415
	1.11007	0.261431	0.478474
	1.09621	0.257897	0.473823
	1.1037	0.254105	0.470957
	1.11611	0.256214	0.469947
	1.09064	0.257979	0.47691
	1.05603	0.253294	0.465437
	1.06223	0.242186	0.458535
	1.09702	0.242312	0.451956
	1.05608	0.251481	0.462946
	1.08617	0.242515	0.457044
	1.08087	0.249375	0.459844
	1.07146	0.250169	0.460682
	1.06481	0.247547	0.456505
	1.08363	0.244896	0.44532
	1.05183	0.250744	0.45631
	1.08099	0.240325	0.44696
	1.05977	0.248348	0.451981
	1.06326	0.242568	0.44817
	1.04178	0.244473	0.453108
	1.05581	0.238693	0.446666
	1.02641	0.242571	0.449921
	1.02814	0.231082	0.444153
	1.03074	0.237678	0.447261
	1.02543	0.229474	0.440865
	0.99999	0.236586	0.447241
	1.00785	0.22796	0.441065
	0.983038	0.230652	0.446711
	0.989096	0.224365	0.434962
	0.976675	0.225268	0.443652
	0.969087	0.221192	0.438155
	1.00619	0.222374	0.439375
	0.974127	0.231001	0.441145
	0.964891	0.220311	0.43058
	0.993566	0.221475	0.428221
	0.963222	0.22987	0.436341
	0.957928	0.22098	0.430909
	0.921222	0.218142	0.429794
	0.958059	0.213486	0.413739
	0.906	0.219598	0.423364
	0.924641	0.209139	0.41064
	0.89905	0.212535	0.416339
	0.871463	0.203715	0.410372
	0.894401	0.197338	0.406686
	0.899317	0.205462	0.406845
	0.907202	0.203492	0.404533
	0.916046	0.207634	0.411651
	0.912618	0.206601	0.405043
	0.906222	0.204587	0.4042
	0.892517	0.206406	0.406537
	0.890704	0.202824	0.40056
	0.862654	0.202921	0.398262
	0.864563	0.194908	0.392581
	0.833863	0.197497	0.390374
	0.881518	0.18773	0.388298
	0.835214	0.201365	0.404566
	0.811117	0.188025	0.391895
	0.829809	0.182754	0.387152
	0.820113	0.183426	0.391753
	0.780968	0.183571	0.390213
	0.757025	0.173684	0.381478
	0.760216	0.167331	0.376722
	0.786694	0.168569	0.37761
	0.776928	0.172668	0.387662
	0.752436	0.173467	0.385155
	0.757456	0.165412	0.380432
	0.814313	0.163833	0.370684
	0.883472	0.168226	0.369121
	0.891607	0.176664	0.381129
	0.914748	0.176056	0.373756
	0.905032	0.179187	0.37731
	0.893837	0.178417	0.372868
	0.870064	0.174169	0.372802
	0.870915	0.16144	0.371686
	0.846787	0.162926	0.371287
	0.836251	0.158605	0.365481
	0.821024	0.157236	0.365766
	0.813965	0.146666	0.368908
	0.785085	0.159846	0.374224
	0.792943	0.143043	0.377005
	0.756815	0.1451	0.388703
	0.77251	0.139556	0.377211
	0.74888	0.14024	0.387785
	0.737219	0.134346	0.382152
	0.743616	0.132956	0.382464
	0.747999	0.13117	0.387152
	0.753835	0.139237	0.39583
	0.739723	0.137963	0.391431
	0.736822	0.129765	0.385845
	0.720321	0.128565	0.387745
	0.717405	0.126453	0.381563
	0.725064	0.126368	0.386539
	0.70184	0.125394	0.384621
	0.690405	0.122148	0.375042
	0.687115	0.117636	0.369486
	0.739031	0.119455	0.363432
	0.712761	0.13441	0.370912
	0.73081	0.122873	0.364518
	0.706015	0.13194	0.36593
	0.69985	0.120622	0.364567
	0.67842	0.120893	0.356757
	0.667371	0.114068	0.356393
	0.674111	0.11029	0.350362
	0.700794	0.111605	0.356743
	0.658978	0.116292	0.351752
	0.645333	0.104731	0.34558
	0.658401	0.0973657	0.3407
	0.689551	0.102681	0.338747
	0.683284	0.105049	0.349382
	0.714488	0.107131	0.339085
	0.713654	0.112174	0.337
	0.679898	0.111964	0.336574
	0.676935	0.102873	0.331715
	0.686709	0.0988367	0.332682
	0.655806	0.0987483	0.335082
	0.664898	0.0918931	0.331405
	0.650846	0.0911503	0.329788
	0.644761	0.0885311	0.326612
	0.627652	0.0873876	0.329304
	0.637215	0.0810994	0.321079
	0.616485	0.0849523	0.322679
	0.627032	0.0776525	0.31727
	0.654294	0.0718255	0.321384
	0.668678	0.0761619	0.314515
	0.653838	0.078784	0.319549
	0.656248	0.0757981	0.315072
	0.661419	0.0759726	0.316349
	0.643551	0.074934	0.317061
	0.627758	0.0696823	0.314231
	0.622849	0.067097	0.309829
