# Supplementary material for: TRPC5 controls the adrenaline-mediated counter regulation of hypoglycemia
Source: EMBO J. 2024 Oct 7;43(23):5813–36. doi: 10.1038/s44318-024-00231-0 (PMC11612138; doi:10.1038/s44318-024-00231-0)
Supplement: Supplementary file 8 — Source data Fig. 5 [file 44318_2024_231_MOESM8_ESM.zip › Figure 5/5M.xlsx]

## Sheet: Readme
The data in the sheet labeled 5M can be interpreted as follows:
1) All numerical values are the cummulative amperometric events
2) Row 1 of the sheet contains the genotype of the mice/cells on which the data was collected.
3) Rows 2 and below contain the actual data.
4) Column B indicates the time for the corresponding data in the same row.

## Sheet: 5M
Fig. 5M	Time (s)	Trpc5fx/0;DBH-Cre-	Trpc5fx/0;DBH-Cre+
cum. Amp. Events	0	0	0
t= 250 s	5	0.25	0.27
	10	0.4	0.35
	15	0.5	0.69
	20	0.6	1.04
	25	0.8	1.23
	30	0.95	1.5
	35	1.55	1.96
	40	2.3	2.54
	45	2.95	2.85
	50	4.25	3.5
	55	6.05	4.23
	60	7.4	4.73
	65	8.8	5.46
	70	10.7	5.85
	75	12.65	6.35
	80	14.2	6.81
	85	16.65	7.58
	90	18.3	8.27
	95	20.25	9
	100	22.4	9.88
	105	24.45	10.62
	110	26.2	11.19
	115	27.85	12.35
	120	30.2	13.27
	125	32.1	14.23
	130	34.05	14.88
	135	35.3	15.54
	140	37.6	16.31
	145	39.35	17.08
	150	40.75	17.85
	155	42.35	18.15
	160	43.9	18.92
	165	45.85	19.46
	170	47.45	20.23
	175	48.65	21
	180	50.1	21.65
	185	51.95	22.38
	190	53.45	23.08
	195	55.05	23.38
	200	57	24.15
	205	58.75	24.92
	210	60.05	25.65
	215	61.6	26.15
	220	64	26.81
	225	66	27.58
	230	68	28.27
	235	70	28.69
	240	72.1	29.27
	245	73.65	29.88
	250	75.85	30.31
	255	77.75	30.69
	260	79.9	31.12
	265	82.15	31.42
	2.76497	2.9017	2.62166
	2.77913	2.92114	2.58911
	2.70661	2.8085	2.57131
	2.73751	2.78454	2.55877
	2.74756	2.73248	2.54781
	2.75398	2.73649	2.54148
	2.76268	2.71605	2.52157
	2.87793	2.75545	2.51829
	2.90611	2.784	2.51909
	2.84558	2.7863	2.48939
	2.87604	2.76742	2.45899
	2.83893	2.71939	2.46663
	2.84642	2.66872	2.44366
	2.80634	2.63452	2.44693
	2.80198	2.60502	2.437
	2.74823	2.70537	2.42094
	2.73529	2.60234	2.44827
	2.69058	2.57533	2.42535
	2.62307	2.49022	2.43066
	2.66675	2.45172	2.43822
	2.64537	2.47029	2.43253
	2.63658	2.42568	2.41608
	2.64068	2.36606	2.40412
	2.58939	2.37645	2.3894
	2.57964	2.2979	2.42083
	2.61616	2.28861	2.35366
	2.58347	2.30107	2.36603
	2.55979	2.30922	2.33446
	2.54516	2.2988	2.36092
	2.53275	2.2668	2.33115
	2.54939	2.28545	2.29365
	2.47934	2.34828	2.33285
	2.44086	2.33371	2.33627
	2.43765	2.27937	2.31245
	2.38757	2.28541	2.29425
	2.43355	2.26492	2.32157
	2.40671	2.20334	2.28603
	2.42527	2.18722	2.31952
	2.34855	2.14402	2.26145
	2.27348	2.15238	2.26995
	2.26554	2.14882	2.20915
	2.25724	2.17171	2.23063
	2.15869	2.13249	2.21026
	2.21761	2.08319	2.17109
	2.22181	2.0954	2.13356
	2.17117	2.13142	2.16044
	2.14041	2.11091	2.18344
	2.06396	2.08578	2.12559
	1.99439	2.00931	2.12646
	1.97397	2.01587	2.11776
	1.91196	2.03526	2.0816
	1.87484	1.99732	2.06483
	1.83472	1.9823	2.05713
	1.83003	1.9289	2.02504
	1.78608	1.94293	2.02349
	1.75603	1.88727	1.99681
	1.76651	1.88769	1.9556
	1.76367	1.85906	1.94204
	1.79982	1.85119	1.90649
	1.7594	1.85534	1.88944
	1.67057	1.83541	1.88377
	1.62686	1.78348	1.83361
	1.61983	1.75872	1.79848
	1.55567	1.71279	1.80138
	1.59298	1.6958	1.758
	1.62776	1.67229	1.73613
	1.57189	1.64907	1.71701
	1.56021	1.63431	1.72202
	1.60904	1.64925	1.69814
	1.63231	1.60137	1.68091
	1.62939	1.57981	1.65554
	1.62213	1.58706	1.6239
	1.59515	1.57037	1.61044
	1.57406	1.5449	1.58165
	1.56293	1.53735	1.59162
	1.52845	1.52909	1.54087
	1.52784	1.57016	1.54885
	1.48501	1.54352	1.50978
	1.49464	1.50254	1.49325
	1.44449	1.5156	1.45011
	1.45324	1.48117	1.46482
	1.43834	1.43775	1.45065
	1.44459	1.42865	1.42902
	1.41499	1.41325	1.41232
	1.44877	1.47407	1.40919
	1.4192	1.45118	1.39314
	1.38282	1.434	1.36636
	1.39452	1.41622	1.36344
	1.34919	1.44131	1.35075
	1.34196	1.40804	1.35703
	1.32073	1.3821	1.36359
	1.32218	1.37012	1.36909
	1.30453	1.39539	1.30624
	1.24914	1.39966	1.3049
	1.36205	1.42044	1.30221
	1.40997	1.38041	1.30047
	1.4319	1.38265	1.29164
	1.41912	1.37973	1.25035
	1.41961	1.39426	1.28057
	1.39976	1.39201	1.25729
	1.35088	1.39732	1.24956
	1.31389	1.40628	1.23895
	1.34475	1.40828	1.23841
	1.29851	1.41328	1.23303
	1.30458	1.37483	1.2111
	1.28037	1.39951	1.21359
	1.28517	1.42467	1.19035
	1.27007	1.40349	1.18681
	1.34719	1.40026	1.19296
	1.3538	1.36115	1.1801
	1.29251	1.35817	1.18393
	1.25542	1.3801	1.17971
	1.24367	1.36192	1.17307
	1.23352	1.3378	1.17975
	1.19123	1.31439	1.16516
	1.15	1.2961	1.15422
	1.12474	1.2765	1.14044
	1.20696	1.24986	1.13395
	1.20284	1.27362	1.13946
	1.16946	1.28023	1.12809
	1.16458	1.31646	1.12624
	1.21797	1.33449	1.1338
	1.24612	1.38539	1.13551
	1.23623	1.36768	1.11713
	1.23198	1.35695	1.11202
	1.23405	1.36199	1.11237
