# Supplementary material for: TRPC5 controls the adrenaline-mediated counter regulation of hypoglycemia
Source: EMBO J. 2024 Oct 7;43(23):5813–36. doi: 10.1038/s44318-024-00231-0 (PMC11612138; doi:10.1038/s44318-024-00231-0)
Supplement: Supplementary file 9 — Source data Fig. 6 [file 44318_2024_231_MOESM9_ESM.zip]

Archive with 26 entries (25 files):
- Figure 6/
- __MACOSX/._Figure 6
- Figure 6/6E.xlsx
- __MACOSX/Figure 6/._6E.xlsx
- Figure 6/6D.xlsx
- __MACOSX/Figure 6/._6D.xlsx
- Figure 6/6H.xlsx
- __MACOSX/Figure 6/._6H.xlsx
- Figure 6/6D.txt
- __MACOSX/Figure 6/._6D.txt
- Figure 6/6C.xlsx
- __MACOSX/Figure 6/._6C.xlsx
- Figure 6/6B.txt
- __MACOSX/Figure 6/._6B.txt
- Figure 6/6C.txt
- __MACOSX/Figure 6/._6C.txt
- Figure 6/6A.txt
- __MACOSX/Figure 6/._6A.txt
- Figure 6/6B.xlsx
- __MACOSX/Figure 6/._6B.xlsx
- Figure 6/6A.xlsx
- __MACOSX/Figure 6/._6A.xlsx
- Figure 6/6G.xlsx
- __MACOSX/Figure 6/._6G.xlsx
- Figure 6/6F.xlsx
- __MACOSX/Figure 6/._6F.xlsx
