# Supplementary material for: TRPC5 controls the adrenaline-mediated counter regulation of hypoglycemia
Source: EMBO J. 2024 Oct 7;43(23):5813–36. doi: 10.1038/s44318-024-00231-0 (PMC11612138; doi:10.1038/s44318-024-00231-0)
Supplement: Supplementary file 9 — Source data Fig. 6 [file 44318_2024_231_MOESM9_ESM.zip › Figure 6/6E.xlsx]

## Sheet: Readme
The data in the sheet labeled 6E can be interpreted as follows:
1) All numerical values are in nC
2) Row 1 of the sheet contains the genotype of the mice/cells from which the data was collected.
3) Row 2 and below contain the actual data.
Column B contains the time (in s) at which the data was collected
Column D and F contain the s.e.m. of the data in columns C and E, respectively.

## Sheet: 6E
Fig. 6E	time (s)	Wt	Wt sem	Trpc145-/-	Trpc145-/- sem
cumulative charge [nC]	0	-4.6e-08	5.59e-08	-3.75e-18	7.36e-17
1st application	2.4	-0.00051	0.000847	2.37e-12	2.04e-12
	4.8	0.000189	0.00118	5.77e-12	3.62e-12
		0.00045	0.00211		4.88e-12
	7.2	0.00049	0.00332	8.72e-12	6.15e-12
	9.6	-0.00126	0.00476	1.09e-11	7.46e-12
	12	-0.00279	0.01	1.16e-11	8.48e-12
	14.4	-0.00338	0.01	1.33e-11	9.37e-12
	16.8	-0.01	0.01	1.6e-11	1.03e-11
	19.2	-0.01	0.01	1.84e-11	1.13e-11
	21.6	-0.01	0.01	2.01e-11	1.24e-11
	24	-0.02	0.01	2.06e-11	1.31e-11
	26.4	-0.02	0.02	2.04e-11	1.32e-11
	31.2	-0.02	0.02	1.92e-11	1.31e-11
	33.6	-0.02	0.02	1.82e-11	1.31e-11
	36	-0.02	0.02	1.74e-11	1.3e-11
	38.4	-0.03	0.02	1.66e-11	1.33e-11
	40.8	-0.03	0.02	1.41e-11	1.33e-11
	43.2	-0.03	0.02	1.37e-11	1.32e-11
	45.6	-0.03	0.02	1.27e-11	1.31e-11
	48	-0.03	0.03	1.28e-11	1.31e-11
	50.4	-0.03	0.03	1.36e-11	1.3e-11
	52.8	-0.03	0.03	1.31e-11	1.3e-11
	55.2	-0.03	0.03	1.38e-11	1.28e-11
	57.6	-0.03	0.03	1.5e-11	1.29e-11
	60	-0.03	0.03	1.68e-11	1.3e-11
	62.4	-0.03	0.03	1.73e-11	1.31e-11
	64.8	-0.03	0.04	1.76e-11	1.33e-11
	67.2	-0.03	0.04	1.72e-11	1.39e-11
	69.6	-0.03	0.04	1.7e-11	1.45e-11
	72	-0.04	0.04	1.77e-11	1.56e-11
	74.4	-0.05	0.04	1.78e-11	1.68e-11
	76.8	-0.06	0.04	1.75e-11	1.86e-11
	79.2	-0.07	0.04	1.61e-11	2.04e-11
	81.6	-0.09	0.04	1.51e-11	2.16e-11
	84	-0.1	0.04	1.51e-11	2.27e-11
	86.4	-0.11	0.04	1.45e-11	2.4e-11
	88.8	-0.12	0.05	1.35e-11	2.54e-11
	91.2	-0.12	0.05	1.27e-11	2.73e-11
	93.6	-0.13	0.05	1.15e-11	2.87e-11
	96	-0.13	0.05	1.1e-11	3e-11
	98.4	-0.14	0.05	1.05e-11	3.14e-11
	100.8	-0.15	0.06	9.85e-12	3.29e-11
	103.2	-0.17	0.06	8.1e-12	3.44e-11
	105.6	-0.19	0.07	7.7e-12	3.6e-11
	108	-0.21	0.07	7.96e-12	3.74e-11
	110.4	-0.22	0.08	7.37e-12	3.9e-11
	112.8	-0.24	0.08	5.89e-12	4.03e-11
	115.2	-0.25	0.09	4.79e-12	4.17e-11
	117.6	-0.27	0.1	3.33e-12	4.31e-11
	120	-0.28	0.1	2.62e-12	4.45e-11
	122.4	-0.29	0.11	1.51e-12	4.61e-11
	124.8	-0.3	0.11	3.32e-13	4.78e-11
	127.2	-0.31	0.11	-1.48e-12	4.95e-11
	129.6	-0.32	0.11	-2.27e-12	5.15e-11
	132	-0.33	0.12	-3.72e-12	5.34e-11
	134.4	-0.34	0.12	-5.64e-12	5.53e-11
	136.8	-0.35	0.12	-9.17e-12	5.75e-11
	139.2	-0.36	0.13	-1.22e-11	5.99e-11
	141.6	-0.37	0.13	-1.61e-11	6.24e-11
	144	-0.38	0.14	-1.97e-11	6.47e-11
	146.4	-0.39	0.14	-2.27e-11	6.67e-11
	148.8	-0.39	0.14	-2.55e-11	6.89e-11
	151.2	-0.4	0.14	-2.8e-11	7.09e-11
	153.6	-0.4	0.14	-3.03e-11	7.28e-11
	156	-0.41	0.14	-3.34e-11	7.51e-11
	158.4	-0.42	0.15	-3.58e-11	7.72e-11
	160.8	-0.42	0.15	-3.81e-11	7.94e-11
	163.2	-0.43	0.16	-4.09e-11	8.14e-11
	165.6	-0.44	0.16	-4.42e-11	8.34e-11
	168	-0.46	0.17	-4.62e-11	8.52e-11
	170.4	-0.47	0.17	-4.65e-11	8.77e-11
	172.8	-0.47	0.17	-4.77e-11	9e-11
	175.2	-0.49	0.17	-4.93e-11	9.25e-11
	177.6	-0.5	0.18	-5.07e-11	9.48e-11
	180	-0.52	0.18	-5.2e-11	9.7e-11
	182.4	-0.54	0.18	-5.23e-11	9.92e-11
	184.8	-0.56	0.19	-5.26e-11	1e-10
	187.2	-0.58	0.2	-5.8e-11	1.02e-10
	189.6	-0.59	0.2	-6.05e-11	1.03e-10
	192	-0.6	0.21	-6.1e-11	1.05e-10
	194.4	-0.62	0.21	-6.11e-11	1.07e-10
	196.8	-0.65	0.22	-6.04e-11	1.09e-10
	199.2	-0.66	0.22	-6.05e-11	1.1e-10
	201.6	-0.67	0.22	-6.04e-11	1.12e-10
	204	-0.68	0.22	-6.02e-11	1.13e-10
	206.4	-0.69	0.22	-6.01e-11	1.15e-10
	208.8	-0.7	0.22	-5.96e-11	1.17e-10
	211.2	-0.71	0.23	-5.92e-11	1.18e-10
	213.6	-0.72	0.23	-5.97e-11	1.2e-10
	216	-0.73	0.23	-5.99e-11	1.21e-10
	218.4	-0.74	0.23	-6.02e-11	1.23e-10
	220.8	-0.75	0.24	-6.02e-11	1.25e-10
	223.2	-0.76	0.24	-6.13e-11	1.27e-10
	225.6	-0.78	0.24	-6.2e-11	1.28e-10
	228	-0.8	0.25	-6.27e-11	1.3e-10
	230.4	-0.81	0.25	-6.3e-11	1.32e-10
	232.8	-0.82	0.25	-6.35e-11	1.34e-10
	235.2	-0.83	0.25	-6.44e-11	1.36e-10
	237.6	-0.84	0.25	-6.42e-11	1.36e-10
