# Supplementary material for: TRPC5 controls the adrenaline-mediated counter regulation of hypoglycemia
Source: EMBO J. 2024 Oct 7;43(23):5813–36. doi: 10.1038/s44318-024-00231-0 (PMC11612138; doi:10.1038/s44318-024-00231-0)
Supplement: Supplementary file 9 — Source data Fig. 6 [file 44318_2024_231_MOESM9_ESM.zip › Figure 6/6D.xlsx]

## Sheet: Readme
The data in the sheet labeled 6D can be interpreted as follows:
1) All numerical values are the cummulative charge in nC during the 2nd PACAP application.
2) Row 1 of the sheet contains the genotype of the mice/cells on which the data was collected.
3) Rows 2 and below contain the actual data.
4) Column B indicates the time for the corresponding data in the same row.

## Sheet: 6D
Fig. 6D	Time (s)	Trpc145-/-
cumulative charge [nC]	0	-9.34e-17
2nd application	2.4	7.11e-13
	4.8	7.03e-13
	7.2	9.55e-13
	9.6	1.13e-12
	12	8.48e-13
	14.4	4.26e-13
	16.8	-4.31e-13
	19.2	-8.24e-13
	21.6	-1.46e-12
	24	-1.86e-12
	26.4	-2.89e-12
	28.8	-2.64e-12
	31.2	-2.15e-12
	33.6	-1.43e-12
	36	-6.37e-13
	38.4	-3.12e-14
	40.8	-1.11e-13
	43.2	7.57e-13
	45.6	1.36e-12
	48	1.83e-12
	50.4	1.23e-12
	52.8	-5.68e-13
	55.2	-2.78e-13
	57.6	3.3e-15
	60	-4.92e-15
	62.4	-9.45e-14
	64.8	8.8e-14
	67.2	2.72e-13
	69.6	1.1e-12
	72	2.26e-12
	74.4	3.15e-12
	76.8	4.25e-12
	79.2	4.78e-12
	81.6	5.31e-12
	84	5.04e-12
	86.4	5.34e-12
	88.8	5.16e-12
	91.2	4.62e-12
	93.6	4.82e-12
	96	4.57e-12
	98.4	4.35e-12
	100.8	4.07e-12
	103.2	4.24e-12
	105.6	4.37e-12
	108	4.43e-12
	110.4	4.05e-12
	112.8	3.87e-12
	115.2	3.88e-12
	117.6	3.48e-12
	120	3.95e-12
	122.4	4.28e-12
	124.8	4.26e-12
	127.2	4.27e-12
	129.6	5.24e-12
	132	5.73e-12
	134.4	5.93e-12
	136.8	5.81e-12
	139.2	5.72e-12
	141.6	5.93e-12
	144	5.92e-12
	146.4	6.05e-12
	148.8	6.65e-12
	151.2	7.72e-12
	153.6	8.45e-12
	156	9.27e-12
	158.4	9.68e-12
	160.8	1.01e-11
	163.2	1.05e-11
	165.6	1.07e-11
	168	1.09e-11
	170.4	1.17e-11
	172.8	1.23e-11
	175.2	1.28e-11
	177.6	1.36e-11
	180	1.41e-11
	182.4	1.46e-11
	184.8	1.43e-11
	187.2	1.48e-11
	189.6	1.52e-11
	192	1.51e-11
	194.4	1.55e-11
	196.8	1.56e-11
	199.2	1.62e-11
	201.6	1.64e-11
	204	1.68e-11
	206.4	1.74e-11
	208.8	1.78e-11
	211.2	1.76e-11
	213.6	1.77e-11
	216	1.62e-11
	218.4	1.72e-11
	220.8	1.75e-11
	223.2	1.78e-11
	225.6	1.8e-11
	228	1.87e-11
	230.4	1.91e-11
	232.8	1.89e-11
	235.2	1.87e-11
	237.6	1.92e-11
