# Supplementary material for: TRPC5 controls the adrenaline-mediated counter regulation of hypoglycemia
Source: EMBO J. 2024 Oct 7;43(23):5813–36. doi: 10.1038/s44318-024-00231-0 (PMC11612138; doi:10.1038/s44318-024-00231-0)
Supplement: Supplementary file 9 — Source data Fig. 6 [file 44318_2024_231_MOESM9_ESM.zip › Figure 6/6H.xlsx]

## Sheet: Readme
The data in the sheet labeled 6H can be interpreted as follows:
1) All numerical values are in the units indicated in row 1.
2) Rows 2 and below contain the actual data.

## Sheet: 6H
Fig. 6H	dCm (pF)	cum charge (nC)
dCM / cum charge	1.07	0.13
	2.38	0.6
	0.53	0.55
	0.41	0.14
	0.73	0.38
	0.51	0.16
	1.05	0.69
	0.03	0.11
	1.69	0.55
	3.9	0.62
	3.34	0.76
	1.51	0.33
	3.7323	1.11
	3.28	0.41
