# Supplementary material for: TRPC5 controls the adrenaline-mediated counter regulation of hypoglycemia
Source: EMBO J. 2024 Oct 7;43(23):5813–36. doi: 10.1038/s44318-024-00231-0 (PMC11612138; doi:10.1038/s44318-024-00231-0)
Supplement: Supplementary file 9 — Source data Fig. 6 [file 44318_2024_231_MOESM9_ESM.zip › Figure 6/6C.xlsx]

## Sheet: Readme
The data in the sheet labeled 6C can be interpreted as follows:
1) All numerical values are the cummulative charge in nC during the 1st PACAP application.
2) Row 1 of the sheet contains the genotype of the mice/cells on which the data was collected.
3) Rows 2 and below contain the actual data.
4) Column B indicates the time for the corresponding data in the same row.

## Sheet: 6C
Fig. 6C	Time (s)	Trpc145-/-
cumulative charge [nC]	0	5.81e-17
1st application	2.4	-7.68e-13
	4.8	-2.96e-12
	7.2	-2.28e-12
	9.6	-1.68e-12
	12	-1.04e-12
	14.4	-8.03e-13
	16.8	-4.78e-13
	19.2	-8.62e-14
	21.6	3.39e-13
	24	3.16e-13
	26.4	7.71e-13
	28.8	9.53e-13
	31.2	1.58e-12
	33.6	4.59e-13
	36	8.17e-13
	38.4	1.94e-12
	40.8	2.8e-12
	43.2	3.38e-12
	45.6	3.92e-12
	48	3.73e-12
	50.4	3.85e-12
	52.8	2.08e-12
	55.2	7.98e-13
	57.6	1.89e-13
	60	-2.15e-13
	62.4	-1.75e-12
	64.8	-6.18e-12
	67.2	-6.88e-12
	69.6	-7.68e-12
	72	-7.49e-12
	74.4	-7.77e-12
	76.8	-7.86e-12
	79.2	-7.51e-12
	81.6	-7.66e-12
	84	-8.16e-12
	86.4	-8.65e-12
	88.8	-9.04e-12
	91.2	-8.93e-12
	93.6	-9.7e-12
	96	-1.02e-11
	98.4	-1.02e-11
	100.8	-9.58e-12
	103.2	-1.04e-11
	105.6	-1e-11
	108	-1.01e-11
	110.4	-1.01e-11
	112.8	-1.18e-11
	115.2	-1.4e-11
	117.6	-1.5e-11
	120	-1.65e-11
	122.4	-1.69e-11
	124.8	-1.7e-11
	127.2	-1.78e-11
	129.6	-1.77e-11
	132	-1.8e-11
	134.4	-1.81e-11
	136.8	-1.79e-11
	139.2	-1.82e-11
	141.6	-1.92e-11
	144	-1.96e-11
	146.4	-2.03e-11
	148.8	-2.11e-11
	151.2	-2.22e-11
	153.6	-2.28e-11
	156	-2.29e-11
	158.4	-2.32e-11
	160.8	-2.31e-11
	163.2	-2.34e-11
	165.6	-2.46e-11
	168	-2.38e-11
	170.4	-2.28e-11
	172.8	-2.15e-11
	175.2	-2.01e-11
	177.6	-1.82e-11
	180	-1.65e-11
	182.4	-1.53e-11
	184.8	-1.39e-11
	187.2	-1.32e-11
	189.6	-1.22e-11
	192	-1.1e-11
	194.4	-9.56e-12
	196.8	-8.18e-12
	199.2	-9.29e-12
	201.6	-1.31e-11
	204	-1.39e-11
	206.4	-1.7e-11
	208.8	-1.76e-11
	211.2	-1.9e-11
	213.6	-2.06e-11
	216	-2.35e-11
	218.4	-2.79e-11
	220.8	-3.4e-11
	223.2	-3.9e-11
	225.6	-4.12e-11
	228	-4.66e-11
	230.4	-4.84e-11
	232.8	-4.85e-11
	235.2	-5.11e-11
	237.6	-5.25e-11
