# Supplementary material for: TRPC5 controls the adrenaline-mediated counter regulation of hypoglycemia
Source: EMBO J. 2024 Oct 7;43(23):5813–36. doi: 10.1038/s44318-024-00231-0 (PMC11612138; doi:10.1038/s44318-024-00231-0)
Supplement: Supplementary file 9 — Source data Fig. 6 [file 44318_2024_231_MOESM9_ESM.zip › Figure 6/6B.xlsx]

## Sheet: Readme
The data in the sheet labeled 6B can be interpreted as follows:
1) All numerical values are the cummulative charge in nC during the 2nd PACAP application.
2) Row 1 of the sheet contains the genotype of the mice/cells on which the data was collected.
3) Rows 2 and below contain the actual data.
4) Column B indicates the time for the corresponding data in the same row.

## Sheet: 6B
Fig. 6B	Time (s)	wt
cumulative charge [nC]	0	-1.23e-18
2nd application	2.4	-1.54e-12
	4.8	4.33e-12
	7.2	1.31e-11
	9.6	2.05e-11
	12	2.65e-11
	14.4	2.79e-11
	16.8	3.24e-11
	19.2	3.1e-11
	21.6	3.33e-11
	24	2.99e-11
	26.4	3.26e-11
	28.8	3.84e-11
	31.2	4.08e-11
	33.6	4.49e-11
	36	2.95e-11
	38.4	1.24e-11
	40.8	-8.41e-13
	43.2	-1.91e-11
	45.6	-2.16e-11
	48	-2.3e-11
	50.4	-2.55e-11
	52.8	-1.91e-11
	55.2	-1.14e-11
	57.6	-3.64e-12
	60	2.26e-12
	62.4	6.18e-12
	64.8	1.77e-11
	67.2	2.49e-11
	69.6	3.12e-11
	72	3.94e-11
	74.4	4.1e-11
	76.8	3.41e-11
	79.2	1.89e-11
	81.6	1.53e-11
	84	1.78e-11
	86.4	1.02e-11
	88.8	-8.42e-12
	91.2	-1.62e-11
	93.6	-2.32e-11
	96	-4.24e-11
	98.4	-5.61e-11
	100.8	-9.72e-11
	103.2	-1.34e-10
	105.6	-1.62e-10
	108	-1.78e-10
	110.4	-1.83e-10
	112.8	-1.98e-10
	115.2	-2.11e-10
	117.6	-2.21e-10
	120	-2.21e-10
	122.4	-2.33e-10
	124.8	-2.84e-10
	127.2	-3.93e-10
	129.6	-4.52e-10
	132	-5.09e-10
	134.4	-5.9e-10
	136.8	-6.59e-10
	139.2	-7.34e-10
	141.6	-8.04e-10
	144	-9.1e-10
	146.4	-1.04e-09
	148.8	-1.16e-09
	151.2	-1.28e-09
	153.6	-1.34e-09
	156	-1.38e-09
	158.4	-1.46e-09
	160.8	-1.52e-09
	163.2	-1.56e-09
	165.6	-1.63e-09
	168	-1.71e-09
	170.4	-1.81e-09
	172.8	-1.88e-09
	175.2	-2.01e-09
	177.6	-2.12e-09
	180	-2.24e-09
	182.4	-2.31e-09
	184.8	-2.39e-09
	187.2	-2.45e-09
	189.6	-2.55e-09
	192	-2.66e-09
	194.4	-2.74e-09
	196.8	-2.82e-09
	199.2	-2.9e-09
	201.6	-2.99e-09
	204	-3.06e-09
	206.4	-3.13e-09
	208.8	-3.19e-09
	211.2	-3.24e-09
	213.6	-3.29e-09
	216	-3.33e-09
	218.4	-3.37e-09
	220.8	-3.44e-09
	223.2	-3.51e-09
	225.6	-3.59e-09
	228	-3.67e-09
	230.4	-3.73e-09
	232.8	-3.79e-09
	235.2	-3.85e-09
	237.6	-3.89e-09
