# Supplementary material for: TRPC5 controls the adrenaline-mediated counter regulation of hypoglycemia
Source: EMBO J. 2024 Oct 7;43(23):5813–36. doi: 10.1038/s44318-024-00231-0 (PMC11612138; doi:10.1038/s44318-024-00231-0)
Supplement: Supplementary file 9 — Source data Fig. 6 [file 44318_2024_231_MOESM9_ESM.zip › Figure 6/6A.xlsx]

## Sheet: Readme
The data in the sheet labeled 6A can be interpreted as follows:
1) All numerical values are the cummulative charge in nC during the 1st PACAP application.
2) Row 1 of the sheet contains the genotype of the mice/cells on which the data was collected.
3) Rows 2 and below contain the actual data.
4) Column B indicates the time for the corresponding data in the same row.

## Sheet: 6A
Fig. 6A	Time (s)	wt
cumulative charge [nC]	0	1.85e-16
1st application	2.4	2.04e-12
	4.8	2.25e-12
	7.2	8.59e-12
	9.6	1.38e-11
	12	1.58e-11
	14.4	1.47e-11
	16.8	1.49e-11
	19.2	4.77e-12
	21.6	5.86e-12
	24	1.98e-13
	26.4	-5.07e-12
	28.8	-5.96e-12
	31.2	-9.25e-12
	33.6	-1e-11
	36	-6.32e-12
	38.4	-3.42e-12
	40.8	-5.59e-12
	43.2	-6.75e-12
	45.6	-3.12e-12
	48	-2.92e-12
	50.4	5.31e-14
	52.8	5.76e-12
	55.2	1.01e-11
	57.6	2.64e-12
	60	-4.32e-12
	62.4	-7.03e-12
	64.8	-3.64e-12
	67.2	-2.76e-12
	69.6	4.03e-12
	72	-2.27e-12
	74.4	-8.84e-12
	76.8	-1.64e-11
	79.2	-4.08e-11
	81.6	-1.04e-10
	84	-1.29e-10
	86.4	-1.6e-10
	88.8	-1.86e-10
	91.2	-2.12e-10
	93.6	-2.32e-10
	96	-2.55e-10
	98.4	-2.79e-10
	100.8	-3.55e-10
	103.2	-4.29e-10
	105.6	-5.07e-10
	108	-5.59e-10
	110.4	-6.16e-10
	112.8	-6.69e-10
	115.2	-7.22e-10
	117.6	-7.89e-10
	120	-8.27e-10
	122.4	-8.72e-10
	124.8	-9.09e-10
	127.2	-9.29e-10
	129.6	-9.46e-10
	132	-1.01e-09
	134.4	-1.06e-09
	136.8	-1.1e-09
	139.2	-1.17e-09
	141.6	-1.21e-09
	144	-1.24e-09
	146.4	-1.26e-09
	148.8	-1.28e-09
	151.2	-1.29e-09
	153.6	-1.3e-09
	156	-1.31e-09
	158.4	-1.34e-09
	160.8	-1.37e-09
	163.2	-1.43e-09
	165.6	-1.51e-09
	168	-1.54e-09
	170.4	-1.57e-09
	172.8	-1.6e-09
	175.2	-1.61e-09
	177.6	-1.62e-09
	180	-1.65e-09
	182.4	-1.7e-09
	184.8	-1.76e-09
	187.2	-1.83e-09
	189.6	-1.87e-09
	192	-1.92e-09
	194.4	-1.99e-09
	196.8	-2.03e-09
	199.2	-2.05e-09
	201.6	-2.08e-09
	204	-2.1e-09
	206.4	-2.12e-09
	208.8	-2.13e-09
	211.2	-2.16e-09
	213.6	-2.18e-09
	216	-2.2e-09
	218.4	-2.22e-09
	220.8	-2.26e-09
	223.2	-2.29e-09
	225.6	-2.33e-09
	228	-2.35e-09
	230.4	-2.37e-09
	232.8	-2.38e-09
	235.2	-2.38e-09
	237.6	-2.39e-09
