# Supplementary material for: TRPC5 controls the adrenaline-mediated counter regulation of hypoglycemia
Source: EMBO J. 2024 Oct 7;43(23):5813–36. doi: 10.1038/s44318-024-00231-0 (PMC11612138; doi:10.1038/s44318-024-00231-0)
Supplement: Supplementary file 9 — Source data Fig. 6 [file 44318_2024_231_MOESM9_ESM.zip › Figure 6/6G.xlsx]

## Sheet: Readme
The data in the sheet labeled 6G can be interpreted as follows:
1) All numerical values are in cumulative charge (nC).
2) Row 1 of the sheet contains the genotype of the mice/cells from which the data was collected.
3) Rows 2 and below contain the actual data.
The sheet labeled Stats contains the statistical summary of the data in sheet 6G

## Sheet: 6G
Fig. 6G	wt	Trpc1/4/5–/–	dCm	wt	Trpc1/4/5–/–
cumulative charge [nC]	1.07	-0.07	right panel	0.13	0.6
left panel	2.38	-0.12		0.6	-0.67
	0.53	-0.12		0.55	-0.26
	0.41	0.55		0.14	-0.05
	0.73	0.25		0.38	0.05
	0.51	0.2		0.16	-0.11
	1.05	0.09		0.69	0.26
	0.03	0.42		0.11	0.43
	1.69	0.51		0.55	-0.12
	3.9	-0.02		0.62	0.09
	3.34	0.14		0.76	0.04
	1.51	0.11		0.33	0.19
	3.7323	-0.01		1.11	0.15
	3.28	-0.02		0.41	0.5
		-0.25			0
		-0.1			0
		-0.08			0
		-0.2			0.07
		-0.18			0.05
		0.23			-0.14
		-0.01			-0.08
		-0.79			0.25
					-0.09
					0.09
					0.04
					0.06
					0
					0

## Sheet: Stats
25% Percentile	0.525	-0.12	25% Percentile	0.155	-0.0725
Median	1.29	-0.015	Median	0.48	0.04
75% Percentile	3.3	0.208	75% Percentile	0.638	0.135
Mean	1.73	0.0241	Mean	0.467	0.0482
Std. Deviation	1.35	0.287	Std. Deviation	0.288	0.238
Std. Error of Mean	0.36	0.0612	Std. Error of Mean	0.0769	0.045
Mann Whitney test			Mann Whitney test
P value	6.43076e-06		P value	2.74956e-05
Exact or approximate P value?	Exact		Exact or approximate P value?	Exact
P value summary	****		P value summary	****
Significantly different (P < 0.05)?	Yes		Significantly different (P < 0.05)?	Yes
One- or two-tailed P value?	Two-tailed		One- or two-tailed P value?	Two-tailed
Sum of ranks in column A,B	398.5 , 267.5		Sum of ranks in column A,B	458.5 , 444.5
Mann-Whitney U	14.5		Mann-Whitney U	38.5
