# Supplementary material for: TRPC5 controls the adrenaline-mediated counter regulation of hypoglycemia
Source: EMBO J. 2024 Oct 7;43(23):5813–36. doi: 10.1038/s44318-024-00231-0 (PMC11612138; doi:10.1038/s44318-024-00231-0)
Supplement: Supplementary file 9 — Source data Fig. 6 [file 44318_2024_231_MOESM9_ESM.zip › Figure 6/6F.xlsx]

## Sheet: Readme
The data in the sheet labeled 6F can be interpreted as follows:
1) All numerical values are in nC
2) Row 1 of the sheet contains the genotype of the mice/cells from which the data was collected.
3) Row 2 and below contain the actual data.
Column B contains the time (in s) at which the data was collected
Column D and F contain the s.e.m. of the data in columns C and E, respectively.

## Sheet: 6F
Fig. 6F	time (s)	Wt	Wt sem	Trpc145-/-	Trpc145-/- sem
cumulative charge [nC]	0	-1.34e-08	3.37e-08	-9.45e-18	5.15e-17
2nd application	2.4	-0.00193	0.00245	-1.92e-12	1.31e-12
	4.8	-0.000309	0.00287	-2.78e-12	2.44e-12
		0.00189	0.00348	-3.43e-12	3.36e-12
	7.2	0.01	0.00443	-4.78e-12	4.3e-12
	9.6	0.01	0.01	-5.06e-12	4.59e-12
	12	0.01	0.01	-5.06e-12	4.87e-12
	14.4	0.01	0.01	-5.42e-12	5.14e-12
	16.8	0.01	0.01	-5.81e-12	5.28e-12
	19.2	0.01	0.01	-7.11e-12	5.48e-12
	21.6	0.01	0.01	-7.48e-12	5.72e-12
	24	0.01	0.01	-7.52e-12	6.56e-12
	26.4	0.01	0.01	-6.57e-12	6.83e-12
	31.2	0.01	0.01	-6.86e-12	6.83e-12
	33.6	0.02	0.01	-7.52e-12	6.34e-12
	36	0.01	0.01	-7.87e-12	5.85e-12
	38.4	0.01	0.01	-8.55e-12	5.36e-12
	40.8	0.01	0.01	-8.82e-12	5.08e-12
	43.2	0.01	0.01	-7.5e-12	4.5e-12
	45.6	0.01	0.01	-6.3e-12	4.04e-12
	48	0.00114	0.01	-4.33e-12	3.54e-12
	50.4	-0.00176	0.01	-2.92e-12	3.28e-12
	52.8	-0.00274	0.00484	-1.38e-12	3.17e-12
	55.2	-0.000665	0.0033	1.03e-12	3.86e-12
	57.6	0.000268	0.00164	3.25e-12	4.42e-12
	60	-0.000717	0.000268	5.04e-12	4.95e-12
	62.4	-0.00401	0.00244	7.18e-12	5.94e-12
	64.8	-0.01	0.01	8.75e-12	6.83e-12
	67.2	-0.01	0.01	8.79e-12	7.73e-12
	69.6	-0.01	0.02	9.56e-12	8.5e-12
	72	-0.02	0.02	1.17e-11	9.36e-12
	74.4	-0.02	0.03	1.35e-11	9.94e-12
	76.8	-0.03	0.03	1.52e-11	1.05e-11
	79.2	-0.04	0.04	1.64e-11	1.14e-11
	81.6	-0.05	0.04	1.76e-11	1.25e-11
	84	-0.06	0.05	1.83e-11	1.36e-11
	86.4	-0.07	0.06	1.86e-11	1.45e-11
	88.8	-0.08	0.07	1.73e-11	1.53e-11
	91.2	-0.1	0.08	1.74e-11	1.65e-11
	93.6	-0.11	0.09	1.65e-11	1.75e-11
	96	-0.15	0.1	1.7e-11	1.81e-11
	98.4	-0.17	0.11	1.82e-11	1.85e-11
	100.8	-0.19	0.11	1.88e-11	1.92e-11
	103.2	-0.22	0.13	1.94e-11	2e-11
	105.6	-0.26	0.14	2.01e-11	2.08e-11
	108	-0.32	0.16	2.15e-11	2.16e-11
	110.4	-0.36	0.18	2.3e-11	2.18e-11
	112.8	-0.39	0.19	2.47e-11	2.2e-11
	115.2	-0.42	0.2	2.39e-11	2.09e-11
	117.6	-0.45	0.21	2.24e-11	2.01e-11
	120	-0.48	0.21	2.17e-11	2.01e-11
	122.4	-0.51	0.21	2.2e-11	2.05e-11
	124.8	-0.58	0.22	2.22e-11	2.14e-11
	127.2	-0.65	0.23	2.13e-11	2.25e-11
	129.6	-0.68	0.23	2.11e-11	2.34e-11
	132	-0.71	0.24	2.1e-11	2.42e-11
	134.4	-0.74	0.24	2.15e-11	2.55e-11
	136.8	-0.78	0.24	2.22e-11	2.68e-11
	139.2	-0.81	0.24	2.38e-11	2.84e-11
	141.6	-0.85	0.24	2.51e-11	3e-11
	144	-0.88	0.24	2.38e-11	3.14e-11
	146.4	-0.92	0.24	1.78e-11	3.14e-11
	148.8	-0.96	0.23	1.5e-11	3.23e-11
	151.2	-1.01	0.23	1.59e-11	3.42e-11
	153.6	-1.03	0.24	1.63e-11	3.53e-11
	156	-1.06	0.23	1.39e-11	3.54e-11
	158.4	-1.1	0.23	1.25e-11	3.67e-11
	160.8	-1.16	0.24	1.28e-11	3.8e-11
	163.2	-1.2	0.25	1.31e-11	4e-11
	165.6	-1.28	0.26	1.45e-11	4.17e-11
	168	-1.46	0.34	1.61e-11	4.35e-11
	170.4	-1.58	0.38	1.76e-11	4.43e-11
	172.8	-1.65	0.39	1.87e-11	4.52e-11
	175.2	-1.72	0.39	1.92e-11	4.59e-11
	177.6	-1.77	0.39	1.91e-11	4.73e-11
	180	-1.84	0.39	2.12e-11	4.88e-11
	182.4	-1.89	0.38	2.38e-11	5.05e-11
	184.8	-1.96	0.36	2.63e-11	5.23e-11
	187.2	-2.01	0.35	2.75e-11	5.42e-11
	189.6	-2.07	0.35	3.06e-11	5.62e-11
	192	-2.13	0.34	3.3e-11	5.82e-11
	194.4	-2.21	0.33	3.56e-11	6e-11
	196.8	-2.29	0.33	3.85e-11	6.16e-11
	199.2	-2.34	0.33	4.08e-11	6.31e-11
	201.6	-2.39	0.33	4.05e-11	6.43e-11
	204	-2.43	0.33	4.28e-11	6.59e-11
	206.4	-2.48	0.34	4.42e-11	6.85e-11
	208.8	-2.51	0.34	4.54e-11	7.11e-11
	211.2	-2.56	0.34	4.71e-11	7.35e-11
	213.6	-2.59	0.35	4.59e-11	7.58e-11
	216	-2.63	0.35	4.62e-11	7.77e-11
	218.4	-2.66	0.36	4.64e-11	7.81e-11
	220.8	-2.69	0.36	4.42e-11	7.72e-11
	223.2	-2.73	0.37	4.47e-11	7.76e-11
	225.6	-2.76	0.38	4.52e-11	7.78e-11
	228	-2.8	0.39	4.42e-11	7.71e-11
	230.4	-2.83	0.4	4.28e-11	7.61e-11
	232.8	-2.85	0.41	4.45e-11	7.66e-11
	235.2	-2.88	0.42	4.64e-11	7.73e-11
