# Supplementary material for: TRPC5 controls the adrenaline-mediated counter regulation of hypoglycemia
Source: EMBO J. 2024 Oct 7;43(23):5813–36. doi: 10.1038/s44318-024-00231-0 (PMC11612138; doi:10.1038/s44318-024-00231-0)
Supplement: Supplementary file 10 — Source data Fig. 7 [file 44318_2024_231_MOESM10_ESM.zip]

Archive with 14 entries (13 files):
- Figure 7/
- __MACOSX/._Figure 7
- Figure 7/7A.txt
- __MACOSX/Figure 7/._7A.txt
- Figure 7/7E.xlsx
- __MACOSX/Figure 7/._7E.xlsx
- Figure 7/7C.txt
- __MACOSX/Figure 7/._7C.txt
- Figure 7/7B.txt
- __MACOSX/Figure 7/._7B.txt
- Figure 7/7D.xlsx
- __MACOSX/Figure 7/._7D.xlsx
- Figure 7/7F.xlsx
- __MACOSX/Figure 7/._7F.xlsx
