# Supplementary material for: TRPC5 controls the adrenaline-mediated counter regulation of hypoglycemia
Source: EMBO J. 2024 Oct 7;43(23):5813–36. doi: 10.1038/s44318-024-00231-0 (PMC11612138; doi:10.1038/s44318-024-00231-0)
Supplement: Supplementary file 10 — Source data Fig. 7 [file 44318_2024_231_MOESM10_ESM.zip › Figure 7/7A.txt]

Source data for the exemplary recordings of figure 7A can be found on Bio Studies with Accession Number S-BSST1529
