# Supplementary material for: TRPC5 controls the adrenaline-mediated counter regulation of hypoglycemia
Source: EMBO J. 2024 Oct 7;43(23):5813–36. doi: 10.1038/s44318-024-00231-0 (PMC11612138; doi:10.1038/s44318-024-00231-0)
Supplement: Supplementary file 10 — Source data Fig. 7 [file 44318_2024_231_MOESM10_ESM.zip › Figure 7/7E.xlsx]

## Sheet: Readme
The data in the sheet labeled 7E can be interpreted as follows:
1) All numerical values are in nC
2) Row 1 of the sheet contains the genotype of the mice/cells from which the data was collected.
3) Row 2 and below contain the actual data.
The sheet labeled Stats contains the statistical summary of the data in sheet 8C

## Sheet: 7E
Fig.7E	Wt	Trpc5–/0	Wt+U73122
cum. charge [nC]	1.4605	0.0173597	0.102101
	2.8701	0.0536355	-0.622978
	4.8792	-0.136969	0.526972
	0.744	0.0896405	-0.759893
	0.285	0.0135507	0.0601495
	0.939	0.350955	-0.671662
	2.4621	-0.585504	-0.187649
	0.2186	0.307911	-0.211662
	2.8083	0.566011	-0.316215
	1.9315	-0.261071	0.21862
	0.4614	-0.190007	0.461444
	0.4254	-0.0320269	-0.117333
	0.2668	-0.0129512	0.346267
	0.3113	-0.182602	0.128094
	0.7043	0.883724	-0.422155
	0.3207		0.124656
	1.0264		0.250877
			0.109788
			0.192687
			-0.847732
			0.284201

## Sheet: Stats
25% Percentile	0.316	-0.183	-0.396
Median	0.744	0.0136	0.0811
75% Percentile	2.2	0.308	0.212
Mean	1.3	0.0588	-0.0818
Std. Deviation	1.3	0.356	0.41
Std. Error of Mean	0.314	0.092	0.0916
ANOVA summary
F	15.53
P value	<0.0001
P value summary	****
Tukey's multiple comparisons test	Summary	Adjusted P Value
Wt vs. Trpc5–/0	***	0.0002
Wt vs. Wt+U73122	****	<0.0001
Trpc5–/0 vs. Wt+U73122	ns	0.8666
