# Supplementary material for: TRPC5 controls the adrenaline-mediated counter regulation of hypoglycemia
Source: EMBO J. 2024 Oct 7;43(23):5813–36. doi: 10.1038/s44318-024-00231-0 (PMC11612138; doi:10.1038/s44318-024-00231-0)
Supplement: Supplementary file 10 — Source data Fig. 7 [file 44318_2024_231_MOESM10_ESM.zip › Figure 7/7D.xlsx]

## Sheet: Readme
The data in the sheet labeled 7D can be interpreted as follows:
1) All numerical values are in pF
2) Row 1 of the sheet contains the genotype of the mice/cells from which the data was collected.
3) Row 2 and below contain the actual data.
The sheet labeled Stats contains the statistical summary of the data in sheet 7D

## Sheet: 7D
Fig.7D	Wt	Trpc5–/0	Wt+U73122
dCm (pF)	1.0944	0.0379487	-0.103137
	1.3824	0.0347454	0.0251602
	1.6302	0.0847383	0.029395
	0.0098622	0.0491711	-0.0340931
	-0.0144	0.142824	-0.120584
	0.0731	0.218687	-0.0907
	0.8103	-0.065748	-0.248763
	0.2326	0.130666	-0.151642
	1.9053	-0.0452286	-0.227692
	0.156	0.0747235	-0.185582
	0.1236	-0.585032	0.270127
	-0.1964	0.00665565	0.169321
	0.6546	0.227163	-1.89008
	0.0652	0.103367	0.807472
	0.4553	0.438117	-1.22982
	0.1733		0.961739
	0.4976		0.329694
			-0.172638
			0.0671108
			-0.0738088
			0.284201

## Sheet: Stats
25% Percentile	0.0692	0.00666	-0.179
Median	0.233	0.0747	-0.0738
75% Percentile	0.952	0.143	0.22
Mean	0.533	0.0569	-0.0754
Std. Deviation	0.627	0.217	0.595
Std. Error of Mean	0.152	0.056	0.13
ANOVA summary
F	6.564
P value	0.0029
P value summary	**
Tukey's multiple comparisons test	Summary	Adjusted P Value
Wt vs. Trpc5–/0	*	0.0377
Wt vs. Wt+U73122	**	0.0026
Trpc5–/0 vs. Wt+U73122	ns	0.7417
