# Supplementary material for: TRPC5 controls the adrenaline-mediated counter regulation of hypoglycemia
Source: EMBO J. 2024 Oct 7;43(23):5813–36. doi: 10.1038/s44318-024-00231-0 (PMC11612138; doi:10.1038/s44318-024-00231-0)
Supplement: Supplementary file 10 — Source data Fig. 7 [file 44318_2024_231_MOESM10_ESM.zip › Figure 7/7F.xlsx]

## Sheet: Readme
The data in the sheet labeled 7F can be interpreted as follows:
1) All numerical values are in the units indicated in row 2
2) Row 1 of the sheet contains the genotype of the mice/cells from which the data was collected.
3) Row 3 and below contain the actual data.

## Sheet: 7F
Fig.7F	Wt	Wt	Trpc5–/0	Trpc5–/0
	cum. charge [nC]	dCm (pF)	cum. charge [nC]	dCm (pF)
	1.4605	1.0944	0.0173597	0.0379487
	2.8701	1.3824	0.0536355	0.0347454
	4.8792	1.6302	-0.136969	0.0847383
	0.744	0.0098622	0.0896405	0.0491711
	0.285	-0.0144	0.0135507	0.142824
	0.939	0.0731	0.350955	0.218687
	2.4621	0.8103	-0.585504	-0.065748
	0.2186	0.2326	0.307911	0.130666
	2.8083	1.9053	0.566011	-0.0452286
	1.9315	0.156	-0.261071	0.0747235
	0.4614	0.1236	-0.190007	-0.585032
	0.4254	-0.1964	-0.0320269	0.00665565
	0.2668	0.6546	-0.0129512	0.227163
	0.3113	0.0652	-0.182602	0.103367
	0.7043	0.4553	0.883724	0.438117
	0.3207	0.1733
	1.0264	0.4976
