# Supplementary material for: TRPC5 controls the adrenaline-mediated counter regulation of hypoglycemia
Source: EMBO J. 2024 Oct 7;43(23):5813–36. doi: 10.1038/s44318-024-00231-0 (PMC11612138; doi:10.1038/s44318-024-00231-0)
Supplement: Supplementary file 11 — Source data Fig. 8 [file 44318_2024_231_MOESM11_ESM.zip]

Archive with 8 entries (7 files):
- Figure 8/
- __MACOSX/._Figure 8
- Figure 8/8B.xlsx
- __MACOSX/Figure 8/._8B.xlsx
- Figure 8/8C.xlsx
- __MACOSX/Figure 8/._8C.xlsx
- Figure 8/8A.txt
- __MACOSX/Figure 8/._8A.txt
