# Supplementary material for: TRPC5 controls the adrenaline-mediated counter regulation of hypoglycemia
Source: EMBO J. 2024 Oct 7;43(23):5813–36. doi: 10.1038/s44318-024-00231-0 (PMC11612138; doi:10.1038/s44318-024-00231-0)
Supplement: Supplementary file 11 — Source data Fig. 8 [file 44318_2024_231_MOESM11_ESM.zip › Figure 8/8B.xlsx]

## Sheet: Readme
The data in the sheet labeled 8B can be interpreted as follows:
1) All numerical values are in mV
2) Row 1 of the sheet contains the genotype of the mice/cells from which the data was collected.
3) Row 2 and below contain the actual data.
Column B contains the time (in s) at which the data was collected
Column D and F contain the s.e.m. of the data in columns C and E, respectively.

## Sheet: 8B
Fig.8B	time (s)	Wt	Wt sem	Trpc5–/0	Trpc5–/0 sem
Membrane potential (mV)	0	-0.00065084	0.00091179	-0.003193	0.0017845
	2.4	-0.0028814	0.001188	-2.6265e-05	0.00099733
	4.8	-0.0015639	0.0011896	-0.0028042	0.0016129
	7.2	-0.0034608	0.0011893	-0.000974	0.00090833
	9.6	-0.0028432	0.00137	-0.00017645	0.0018046
	12	-0.0028976	0.00070129	-0.00097598	0.0013141
	14.4	-0.0020536	0.00093101	-0.00092699	0.0017205
	16.8	0.0011059	0.0027434	-0.0017513	0.0012157
	19.2	-0.0029903	0.0018342	-0.0010525	0.0016225
	21.6	4.3407e-05	0.00083076	0.00061588	0.0024042
	24	-0.00064898	0.00092526	0.0010637	0.0014989
	26.4	-0.00075221	0.0011383	0.00028693	0.0010058
	28.8	-0.00032353	0.0015353	0.0010956	0.0009637
	31.2	-0.00068158	0.0010873	0.0014694	0.0013771
	33.6	-7.8413e-05	0.00079106	0.00093166	0.0012953
	36	5.3486e-05	0.00099038	-0.0012081	0.00097939
	38.4	-0.00024901	0.0013216	0.0033124	0.0010624
	40.8	0.0010128	0.00098035	0.00074537	0.001234
	43.2	0.0019609	0.0015057	0.0012367	0.0014518
	45.6	0.00066193	0.0015749	0.0002659	0.00098657
	48	0.0033755	0.0012669	0.0011609	0.0013095
	50.4	0.0030277	0.0012296	-0.00039933	0.0011387
	52.8	0.0041826	0.0012714	0.0021575	0.0012716
	55.2	0.0032307	0.0017415	0.0019209	0.00095797
	57.6	0.0044441	0.0015708	0.0028886	0.0013164
	60	0.0050752	0.0018711	0.0015323	0.001096
	62.4	0.0044795	0.0013164	0.00052182	0.00076802
	64.8	0.0046229	0.001848	0.00053527	0.0014518
	67.2	0.0041838	0.0014574	0.0020686	0.0016191
	69.6	0.0055497	0.001252	0.0026527	0.0011397
	72	0.0067995	0.001812	0.0031505	0.0015297
	74.4	0.006732	0.0017526	0.0016068	0.0016272
	76.8	0.0058257	0.0019284	0.0027113	0.0017827
	79.2	0.0067252	0.0020414	0.0019974	0.0014316
	81.6	0.0071466	0.0023184	0.0014752	0.0015669
	84	0.0075369	0.0022127	0.0018112	0.0018074
	86.4	0.0075495	0.0022239	0.0020725	0.0017906
	88.8	0.0084822	0.0024247	0.0032174	0.0018344
	91.2	0.0086957	0.002378	0.0020868	0.0017754
	93.6	0.0095086	0.0022876	0.0022986	0.0023172
	96	0.0081009	0.0029149	0.0025409	0.0019849
	98.4	0.0090437	0.0029883	0.0034543	0.0020561
	100.8	0.011	0.0026327	0.0035717	0.002271
	103.2	0.0111	0.002758	0.0026866	0.0015561
	105.6	0.0124	0.0024911	0.0028864	0.0016145
	108	0.0143	0.0021923	0.0038051	0.0014956
	110.4	0.0131	0.0029887	0.0038291	0.0018271
	112.8	0.0151	0.0027842	0.0025603	0.0018152
	115.2	0.0158	0.0022432	0.0029716	0.0017504
	117.6	0.0167	0.0026801	0.0043142	0.0017932
	120	0.0189	0.0024254	0.0027166	0.0016799
	122.4	0.0167	0.0026957	0.0037411	0.001783
	124.8	0.0174	0.0027169	0.0047091	0.0016944
	127.2	0.016	0.002761	0.0034921	0.001674
	129.6	0.0159	0.0030683	0.0041959	0.0017133
	132	0.0163	0.0029602	0.0034613	0.0018013
	134.4	0.0157	0.002995	0.0040141	0.0020328
	136.8	0.0174	0.0028915	0.0044159	0.0024105
	139.2	0.018	0.0030674	0.0038282	0.0019557
	141.6	0.0174	0.0029943	0.0018535	0.0016918
	144	0.0179	0.0026936	0.0045239	0.0026183
	146.4	0.0177	0.0028817	0.0036721	0.0020356
	148.8	0.0191	0.0027036	0.0025462	0.0022004
	151.2	0.0188	0.002808	0.0035803	0.0021242
	153.6	0.0188	0.0027287	0.0035466	0.0020696
	156	0.0193	0.0030384	0.0025018	0.0021684
	158.4	0.0198	0.0028706	0.004074	0.0022658
	160.8	0.0198	0.0029012	0.0056986	0.0021366
	163.2	0.021	0.0027852	0.0066883	0.0024121
	165.6	0.0199	0.0032053	0.0041364	0.0026213
	168	0.0197	0.0032431	0.0037708	0.0025528
	170.4	0.0219	0.00304	0.0045468	0.0025349
	172.8	0.0217	0.0030611	0.004709	0.0029772
	175.2	0.0213	0.0025667	0.0030265	0.0023556
	177.6	0.0237	0.0033373	0.0033125	0.0020079
	180	0.0224	0.0030814	0.0053231	0.002925
	182.4	0.0212	0.0034881	0.0043129	0.0022617
	184.8	0.0209	0.003287	0.0040753	0.0018798
	187.2	0.0221	0.0032596	0.0040247	0.0026032
	189.6	0.0224	0.003357	0.004186	0.0027317
	192	0.0228	0.0037734	0.0033509	0.0022983
	194.4	0.0231	0.0038005	0.002204	0.0034865
	196.8	0.0231	0.003896	0.0024529	0.0035953
	199.2	0.0225	0.0039999	0.0018029	0.0032102
	201.6	0.0238	0.0035985	0.0035137	0.0041426
	204	0.0235	0.0038468	0.0048988	0.0033142
	206.4	0.0237	0.0038133	0.0055023	0.0040827
	208.8	0.0245	0.003572	0.0051447	0.0027441
	211.2	0.0249	0.0035822	0.002852	0.0039805
	213.6	0.0251	0.0035861	0.0029363	0.0035469
	216	0.026	0.0036005	0.0024695	0.003707
	218.4	0.0266	0.0035711	0.0036277	0.0032915
	220.8	0.0265	0.0038684	0.0032042	0.0035379
	223.2	0.0256	0.004022	0.0033714	0.0031612
	225.6	0.0266	0.0040192	0.0040407	0.0039755
	228	0.0271	0.0040671	0.0035637	0.0037214
	230.4	0.0262	0.0042653	0.0040558	0.0031047
	232.8	0.0264	0.0043819	0.0037276	0.0031717
	235.2	0.0266	0.0043192	0.0050019	0.0032054
	237.6	0.0269	0.0042442	0.0041806	0.0032054
	240	0.0271	0.0042464	0.0029792	0.0036965
	242.4	0.0274	0.0042523	0.0047438	0.0034073
	244.8	0.0269	0.0042979	0.0030446	0.0036221
	247.2	0.027	0.0043984	0.0036646	0.0037631
	249.6	0.0262	0.0045682	0.0055875	0.0029403
	252	0.0261	0.0046717	0.0040757	0.0034765
	254.4	0.0268	0.0044414	0.0051331	0.0030478
	256.8	0.0264	0.0045132	0.0043118	0.0036669
	259.2	0.0263	0.0045	0.0054862	0.0037763
	261.6	0.0257	0.0047017	0.0049535	0.0033692
	264	0.0261	0.0047011	0.006206	0.0032765
	266.4	0.0267	0.0045687	0.0060991	0.0033264
	268.8	0.0263	0.0046937	0.0042909	0.0033959
	271.2	0.0262	0.0046459	0.0056406	0.0044662
	273.6	0.0264	0.004663	0.0051457	0.00335
	276	0.0271	0.0045546	0.002732	0.0039137
	278.4	0.0268	0.00453	0.0038296	0.003882
	280.8	0.0264	0.0045999	0.0029301	0.0039811
	283.2	0.0265	0.0046566	0.0021683	0.0037317
	285.6	0.0268	0.0046472	0.0041338	0.0039504
	288	0.0272	0.0045771	0.0054112	0.0029782
	290.4	0.0267	0.0046663	0.0055455	0.0032436
	292.8	0.0267	0.0046796	0.0057639	0.0037204
	295.2	0.0261	0.0048923	0.0068536	0.0032976
	297.6	0.0268	0.004687	0.0054945	0.0037727
