# Supplementary material for: TRPC5 controls the adrenaline-mediated counter regulation of hypoglycemia
Source: EMBO J. 2024 Oct 7;43(23):5813–36. doi: 10.1038/s44318-024-00231-0 (PMC11612138; doi:10.1038/s44318-024-00231-0)
Supplement: Supplementary file 11 — Source data Fig. 8 [file 44318_2024_231_MOESM11_ESM.zip › Figure 8/8C.xlsx]

## Sheet: Readme
The data in the sheet labeled 8C can be interpreted as follows:
1) All numerical values are in membrane potential (mV).
2) Row 1 of the sheet contains the genotype of the mice/cells from which the data was collected.
3) Row 2 contains the treatment group.
4) Rows 3 and below contain the actual data.
The sheet labeled Stats contains the statistical summary of the data in sheet 8C

## Sheet: 8C
Fig.8C	Wt	Trpc5–/0	Wt	Trpc5–/0	Wt	Trpc5–/0
Membrane potential (mV)	Baseline	Baseline	PACAP	PACAP	Washout	Washout
	0.0057932	-0.0011685	0.0234	0.0025122	0.0232	0.0135
	0.0093266	0.0064211	0.0351	-0.0121	0.0254	-0.0357
	0.0013902	0.01	0.012	0.0204	0.0137	0.0111
	0.0157	-0.0011739	0.0248	-0.0215	0.0138	-0.0065733
	0.0015368	0.0016623	0.0128	0.0017412	0.0244	0.0172
	0.0087301	0.0041259	0.022	0.0065975	0.0224	-0.0012775
	0.0144	0.0027121	0.0434	0.0074364	0.0792	0.0184
	0.00031375	-0.004402	0.024	0.0185	0.0225	0.017
	0.00096422	0.0067235	0.0165	0.0247	0.0291	0.0169
	0.004331	0.00041069	0.0182	0.0026771	0.0138	-0.0012496
	-0.0101	0.0022113	0.0010031	0.0017262	0.023	-0.0015359
	0.0044545	-0.0020268	0.023	0.0054841	0.0222	-0.0055485
	0.0092523	-0.0020477	0.035	0.0174	0.0353	0.0306
		0.0067138		0.0062586		0.008237

## Sheet: Stats
	Wt	Trpc5–/0	Wt	Trpc5–/0	Wt	Trpc5–/0
	Baseline	Baseline	PACAP	PACAP	Washout	Washout
Number of values	13	14	13	14	13	14
25% Percentile	1.18	-1.39	14.6	1.74	18	-2.54
Median	4.45	1.94	23	5.87	23	9.66
75% Percentile	9.29	6.49	29.9	17.7	27.3	17
Mean	5.08	2.16	22.4	5.84	26.8	5.78
Std. Deviation	6.75	4.2	11.1	12.4	16.9	16.2
Std. Error of Mean	1.87	1.12	3.08	3.31	4.69	4.33
Comparison within the wt response
ANOVA summary
Kruskal-Wallis test
P value	<0.0001
Exact or approximate P value?	Approximate
P value summary	****
Do the medians vary signif. (P < 0.05)?	Yes
Baseline wt vs.PACAP wt	***	0.001
Baseline wt vs.washout wt	***	0.0001
PACAP wt vs Washout wt	ns	>0.9999
Comparison within the Trpc5–/0 response
Kruskal-Wallis test
P value	0.3436
Exact or approximate P value?	Approximate
P value summary	ns
Do the medians vary signif. (P < 0.05)?	No
Baseline Trpc5–/0 vs. PACAP Trpc5–/0	ns	0.5111
Baseline Trpc5–/0 vs. Washout Trpc5–/0	ns	0.7823
PACAP Trpc5–/0 vs. Washout Trpc5–/0	ns	>0.9999
Comparison of wt vs. Trpc5–/0
Baseline Trpc5–/0 vs. Wt
Mann Whitney test
P value	0.169386
Exact or approximate P value?	Exact
P value summary	ns
Significantly different (P < 0.05)?	No
One- or two-tailed P value?	Two-tailed
Sum of ranks	211 , 167
Mann-Whitney U	62
PACAP Trpc5–/0 vs. Wt
Mann Whitney test
P value	0.00274729
Exact or approximate P value?	Exact
P value summary	**
Significantly different (P < 0.05)?	Yes
One- or two-tailed P value?	Two-tailed
Sum of ranks	242 , 136
Mann-Whitney U	31
Washout Trpc5–/0 vs. Wt
Mann Whitney test
P value	0.000527662
Exact or approximate P value?	Exact
P value summary	***
Significantly different (P < 0.05)?	Yes
One- or two-tailed P value?	Two-tailed
Sum of ranks	250 , 128
Mann-Whitney U	23
