# Supplementary material for: TRPC5 controls the adrenaline-mediated counter regulation of hypoglycemia
Source: EMBO J. 2024 Oct 7;43(23):5813–36. doi: 10.1038/s44318-024-00231-0 (PMC11612138; doi:10.1038/s44318-024-00231-0)
Supplement: Supplementary file 12 — Source data Fig. 9 [file 44318_2024_231_MOESM12_ESM.zip]

Archive with 6 entries (5 files):
- Figure 9/
- __MACOSX/._Figure 9
- Figure 9/9A.xlsx
- __MACOSX/Figure 9/._9A.xlsx
- Figure 9/9B.xlsx
- __MACOSX/Figure 9/._9B.xlsx
