# Supplementary material for: TRPC5 controls the adrenaline-mediated counter regulation of hypoglycemia
Source: EMBO J. 2024 Oct 7;43(23):5813–36. doi: 10.1038/s44318-024-00231-0 (PMC11612138; doi:10.1038/s44318-024-00231-0)
Supplement: Supplementary file 12 — Source data Fig. 9 [file 44318_2024_231_MOESM12_ESM.zip › Figure 9/9A.xlsx]

## Sheet: Readme
The data in the sheet labeled 9A can be interpreted as follows:
1) All numerical values are in pmol/µL (pmol of the amino acid per µL plasma)
2) Row 1 of the sheet contains the group of diabetes patients from whom the data was collected. (with or without HAAF)
3) Row 2 contains the amino acid that was measured
4) Row 3 of the sheet contains the identifier for the experimental treatment group for the data in that colum (Basal (=control) or under hypoglycemia (HG)).
4) Rows 4 and below contain the actual data.

## Sheet: 9A
Diabetes without HAAF	Diabetes without HAAF	HAAF	HAAF	Diabetes without HAAF	Diabetes without HAAF	HAAF	HAAF	Diabetes without HAAF	Diabetes without HAAF	HAAF	HAAF
Lysine	Lysine	Lysine	Lysine	Aspartic acid	Aspartic acid	Aspartic acid	Aspartic acid	Taurine	Taurine	Taurine	Taurine
Basal	HG	Basal	HG	Basal	HG	Basal	HG	Basal	HG	Basal	HG
83.0173	76.6386	57.0205	48.0683	6.8505	10.1686	4.96888	5.86361	51.6607	45.8298	46.137	32.8663
97.3826	78.375	82.8844	70.0614	4.69164	7.58296	5.3642	5.3842	48.8988	45.7886	26.7141	34.9907
119.23	90.682	109.24	101.141	6.11512	11.3967	9.1735	6.78279	46.808	43.3788	43.4711	38.6466
121.656	104.187	118.562	95.1681	8.33942	7.81243	12.247	7.62698	60.782	57.9925	52.1189	36.7092
124.567	82.6423	84.9166	59.0157	9.89863	9.52227	5.06679	4.56658	36.4571	34.6061	34.1337	31.2669
124.704	74.507	102.42	80.088	15.1714	13.0294	6.4132	5.09097	63.1454	56.3486	51.6567	35.1982
127.94	103.086	86.0857	108	6.65505	8.61957	7.85314		42.5555	52.2087	35.6846	44.8503
142.222	105.059			6.70363	7.81376			43.0295	35.4543
