# Supplementary material for: TRPC5 controls the adrenaline-mediated counter regulation of hypoglycemia
Source: EMBO J. 2024 Oct 7;43(23):5813–36. doi: 10.1038/s44318-024-00231-0 (PMC11612138; doi:10.1038/s44318-024-00231-0)
Supplement: Supplementary file 12 — Source data Fig. 9 [file 44318_2024_231_MOESM12_ESM.zip › Figure 9/9B.xlsx]

## Sheet: Readme
The data in the tab labeled 9B can be interpreted as follows:
1) All numerical values are in pmol/µL (pmol of the amino acid per µL plasma)
2) Row 1 of the sheet contains the genotype of the mice which the data was collected.
3) Row 2 contains the amino acid that was measured
4) Row 3 of the sheet contains the identifier for the experimental treatment group for the data in that colum (Basal (=control) or under hypoglycemia (HG)).
4) Rows 4 and below contain the actual data.

## Sheet: 9B
Trpc5fx/0;DBH-Cre-	Trpc5fx/0;DBH-Cre-	Trpc5fx/0;DBH-Cre+	Trpc5fx/0;DBH-Cre+	Trpc5fx/0;DBH-Cre-	Trpc5fx/0;DBH-Cre-	Trpc5fx/0;DBH-Cre+	Trpc5fx/0;DBH-Cre+	Trpc5fx/0;DBH-Cre-	Trpc5fx/0;DBH-Cre-	Trpc5fx/0;DBH-Cre+	Trpc5fx/0;DBH-Cre+
Lysine	Lysine	Lysine	Lysine	Aspartic acid	Aspartic acid	Aspartic acid	Aspartic acid	Taurine	Taurine	Taurine	Taurine
Basal	HG	Basal	HG	Basal	HG	Basal	HG	Basal	HG	Basal	HG
166.852	160.664	147.854	78.4169	7.47757	7.93741	11.1752	11.1135	146.703	212.582	148.398	92.702
156.069	150.018	152.558	94.0225	5.67123	5.67809	6.9901	7.73858	125.572	164.863	143.924	130.281
133.436	137.936	185.552	69.9232	8.36117	9.20218	5.61961	5.84594	172.586	185.703	180.39	119.384
131.502	138.046	171.48	74.874	12.4727	9.36603	6.22485	7.71699	135.419	176.529	175.387	103.303
162.406	163.23	85.3588	78.0197	13.5299	10.6816	9.34632	5.6881	172.553	158.315	102.649	111.247
148.804	123.243	132.166	87.2158	12.3637	8.07031	11.6348	10.1937	196.482	154.839	115.715	101.971
152.133	128.258	162.532	98.8496	14.1615	8.4443	22.3919	9.59681	194.948	113.558	144.948	169.465
	99.5271		79.4596		8.74265		8.51268		115.104		104.88
	281.322		89.6691		7.85873		12.0317		236.447		84.4025
	141.758		90.228		8.96352		5.60167		112.544		90.1061
	190.953		90.8401		10.19		6.61644		207.116		121.534
	104.811		85.5337		10.088		12.2826		116.232		99.443
	159.705		71.3854		13.908		16.5787		134.877		101.126
